# Supplementary material for: Proteomic Analysis of Human Blister Fluids Following Envenomation by Three Snake Species in India: Differential Markers for Venom Mechanisms of Action
Source: Toxins (Basel). 2019 Apr 30;11(5):246. doi: 10.3390/toxins11050246 (PMC6563188; doi:10.3390/toxins11050246)
Supplement: Supplementary file 1 [file toxins-11-00246-s001.zip]

Archive with 1 entries (1 files):
- toxins-494006 SPM.xlsx
