# Supplementary material for: Proteomic Analysis of Human Blister Fluids Following Envenomation by Three Snake Species in India: Differential Markers for Venom Mechanisms of Action
Source: Toxins (Basel). 2019 Apr 30;11(5):246. doi: 10.3390/toxins11050246 (PMC6563188; doi:10.3390/toxins11050246)
Supplement: Supplementary file 1 [file toxins-11-00246-s001.zip › toxins-494006 SPM.xlsx]

## Sheet: S1 Table
	Total proteins identified by proteomic analysis. Proteins were identified from the raw data using the Sequest search algorithm Proteome Discovery 1.4.1 against a non-specific database and the functional annotation provided by DAVID Bioinformatics Resources 6.7.
				D. russelii		Hypnale sp.		N.naja
#	Identified Proteins	Accession#	M W	5	6	2	4	1
	Cluster of Serum albumin OS=Homo sapiens OX=9606 GN=ALB PE=1 SV=2 (P02768)	P02768 [13]	69 kDa	1837	1620	1142	2525	1891
	Cluster of Alpha-1-antitrypsin OS=Homo sapiens OX=9606 GN=SERPINA1 PE=1 SV=3 (P01009)	P01009 [9]	47 kDa	139	37	625	136	102
	Cluster of Serotransferrin OS=Homo sapiens OX=9606 GN=TF PE=1 SV=3 (P02787)	P02787 [8]	77 kDa	349	267	46	443	366
	Cluster of Hemoglobin subunit delta OS=Homo sapiens OX=9606 GN=HBD PE=1 SV=2 (P02042)	P02042 [101]	16 kDa	341	664	144	86	105
	Cluster of Keratin, type II cytoskeletal 1 OS=Homo sapiens OX=9606 GN=KRT1 PE=1 SV=6 (P04264)	P04264 [63]	66 kDa	64	65	364	155	371
	Cluster of Immunoglobulin kappa constant OS=Homo sapiens OX=9606 GN=IGKC PE=1 SV=2 (P01834)	P01834 [3]	12 kDa	345	282	64	359	306
	Cluster of Complement C3 OS=Homo sapiens OX=9606 GN=C3 PE=1 SV=2 (P01024)	P01024 [7]	187 kDa	355	271	18	220	148
	Cluster of Hemoglobin subunit alpha OS=Homo sapiens OX=9606 GN=HBA1 PE=1 SV=2 (P69905)	P69905 [68]	15 kDa	221	891	84	46	55
	Cluster of Alpha-1-antichymotrypsin OS=Homo sapiens OX=9606 GN=SERPINA3 PE=1 SV=2 (P01011)	P01011 [4]	48 kDa	52	20	521	58	58
	Cluster of Alpha-2-macroglobulin OS=Homo sapiens OX=9606 GN=A2M PE=1 SV=3 (P01023)	P01023 [7]	163 kDa	177	182	24	345	126
	Cluster of Immunoglobulin gamma-1 heavy chain OS=Homo sapiens OX=9606 PE=1 SV=1 (P0DOX5)	P0DOX5 [3]	49 kDa	262	190	81	301	249
	Cluster of Trypsin OS=Sus scrofa OX=9823 PE=1 SV=1 (P00761)	P00761 [2]	24 kDa	100	44	106	88	91
	Cluster of Immunoglobulin lambda constant 2 OS=Homo sapiens OX=9606 GN=IGLC2 PE=1 SV=1 (P0DOY2)	P0DOY2 [3]	11 kDa	151	124	29	193	149
	Cluster of Carbonic anhydrase 1 OS=Homo sapiens OX=9606 GN=CA1 PE=1 SV=2 (P00915)	P00915 [2]	29 kDa	108	230	54	22	249
	Cluster of Keratin, type I cytoskeletal 10 OS=Homo sapiens OX=9606 GN=KRT10 PE=1 SV=6 (P13645)	P13645 [37]	59 kDa	39	24	243	104	205
	Cluster of Transthyretin OS=Homo sapiens OX=9606 GN=TTR PE=1 SV=1 (P02766)	P02766 [7]	16 kDa	77	44	41	103	49
	Cluster of Haptoglobin OS=Mus saxicola OX=10094 GN=Hp PE=2 SV=2 (Q62558)	Q62558 [13]	39 kDa	150	186	17	86	31
	Cluster of Alpha-1-acid glycoprotein 1 OS=Homo sapiens OX=9606 GN=ORM1 PE=1 SV=1 (P02763)	P02763 [2]	24 kDa	59	27	153	65	45
	Cluster of Antithrombin-III OS=Homo sapiens OX=9606 GN=SERPINC1 PE=1 SV=1 (P01008)	P01008 [4]	53 kDa	29	25	209	67	31
	Cluster of Isoform 3 of Plasma protease C1 inhibitor OS=Homo sapiens OX=9606 GN=SERPING1 (P05155-3)	P05155-3 [3]	56 kDa	30	10	119	45	46
	Cluster of Complement C4-B OS=Homo sapiens OX=9606 GN=C4B PE=1 SV=2 (P0C0L5)	P0C0L5 [5]	193 kDa	58	53	21	45	22
	Keratin, type I cytoskeletal 9 OS=Homo sapiens OX=9606 GN=KRT9 PE=1 SV=3	P35527	62 kDa	35	33	83	52	85
	Cluster of Hemopexin OS=Homo sapiens OX=9606 GN=HPX PE=1 SV=2 (P02790)	P02790 [3]	52 kDa	39	73	13	80	65
	Cluster of Ubiquitin-40S ribosomal protein S27a OS=Plutella xylostella OX=51655 PE=2 SV=2 (P68202)	P68202 [28]	18 kDa	8	11	139	8	16
	Cluster of Peroxiredoxin-2 OS=Homo sapiens OX=9606 GN=PRDX2 PE=1 SV=5 (P32119)	P32119 [12]	22 kDa	50	81	71	0	1
	Cluster of Immunoglobulin heavy constant mu OS=Homo sapiens OX=9606 GN=IGHM PE=1 SV=4 (P01871)	P01871 [3]	49 kDa	42	45	3	76	25
	Cluster of Fibronectin OS=Homo sapiens OX=9606 GN=FN1 PE=1 SV=4 (P02751)	P02751 [17]	263 kDa	7	2	85	78	52
	Protein S100-A9 OS=Homo sapiens OX=9606 GN=S100A9 PE=1 SV=1	P06702	13 kDa	55	6	96	5	14
	Cluster of Fibrinogen gamma chain OS=Homo sapiens OX=9606 GN=FGG PE=1 SV=3 (P02679)	P02679 [4]	52 kDa	24	55	25	5	53
	Cluster of Fibrinogen beta chain OS=Homo sapiens OX=9606 GN=FGB PE=1 SV=2 (P02675)	P02675 [4]	56 kDa	34	90	0	0	23
	Immunoglobulin heavy constant alpha 1 OS=Homo sapiens OX=9606 GN=IGHA1 PE=1 SV=2	P01876	38 kDa	70	73	3	24	74
	Cluster of Fibrinogen alpha chain OS=Homo sapiens OX=9606 GN=FGA PE=1 SV=2 (P02671)	P02671 [7]	95 kDa	22	48	21	2	18
	Cluster of Isoform 3 of Vitamin D-binding protein OS=Homo sapiens OX=9606 GN=GC (P02774-3)	P02774-3 [3]	55 kDa	32	48	5	13	57
	Immunoglobulin heavy constant gamma 2 OS=Homo sapiens OX=9606 GN=IGHG2 PE=1 SV=2	P01859	36 kDa	131	101	30	76	136
	Cluster of Superoxide dismutase [Cu-Zn] OS=Homo sapiens OX=9606 GN=SOD1 PE=1 SV=2 (P00441)	P00441 [7]	16 kDa	1	1	158	0	14
	Protein S100-A8 OS=Homo sapiens OX=9606 GN=S100A8 PE=1 SV=1	P05109	11 kDa	39	4	61	2	6
	Cluster of Ceruloplasmin OS=Homo sapiens OX=9606 GN=CP PE=1 SV=1 (P00450)	P00450 [3]	122 kDa	40	41	0	2	42
	Cluster of Catalase OS=Homo sapiens OX=9606 GN=CAT PE=1 SV=3 (P04040)	P04040 [6]	60 kDa	11	73	2	0	80
	Cluster of Gelsolin OS=Homo sapiens OX=9606 GN=GSN PE=1 SV=1 (P06396)	P06396 [5]	86 kDa	37	30	6	4	28
	Immunoglobulin heavy constant gamma 4 OS=Homo sapiens OX=9606 GN=IGHG4 PE=1 SV=1	P01861	36 kDa	80	50	31	70	140
	Cluster of Plasminogen OS=Homo sapiens OX=9606 GN=PLG PE=1 SV=2 (P00747)	P00747 [7]	91 kDa	1	8	77	12	4
	Cluster of Apolipoprotein A-I OS=Gorilla gorilla gorilla OX=9595 GN=APOA1 PE=1 SV=1 (G3QY98)	G3QY98 [6]	31 kDa	41	27	1	1	0
	Protein AMBP OS=Homo sapiens OX=9606 GN=AMBP PE=1 SV=1	P02760	39 kDa	8	3	59	3	12
	Zinc-alpha-2-glycoprotein OS=Homo sapiens OX=9606 GN=AZGP1 PE=1 SV=2	P25311	34 kDa	26	17	9	25	9
	Cluster of Immunoglobulin kappa variable 3-20 OS=Homo sapiens OX=9606 GN=IGKV3-20 PE=1 SV=2 (P01619)	P01619 [2]	13 kDa	23	22	3	30	21
	Cluster of Carbonic anhydrase 2 OS=Homo sapiens OX=9606 GN=CA2 PE=1 SV=2 (P00918)	P00918 [2]	29 kDa	10	27	3	0	10
	Alpha-1B-glycoprotein OS=Homo sapiens OX=9606 GN=A1BG PE=1 SV=4	P04217	54 kDa	23	21	2	5	3
	Cluster of Immunoglobulin heavy variable 3-43D OS=Homo sapiens OX=9606 GN=IGHV3-43D PE=3 SV=1 (P0DP04)	P0DP04 [4]	13 kDa	24	12	1	49	40
	ATP-binding cassette sub-family F member 1 OS=Homo sapiens OX=9606 GN=ABCF1 PE=1 SV=2	Q8NE71	96 kDa	3	5	6	22	11
	Cluster of Cartilage oligomeric matrix protein OS=Homo sapiens OX=9606 GN=COMP PE=1 SV=2 (P49747)	P49747 [4]	83 kDa	3	0	86	3	4
	Cluster of Immunoglobulin heavy variable 3-30-5 OS=Homo sapiens OX=9606 GN=IGHV3-30-5 PE=3 SV=1 (P0DP03)	P0DP03 [3]	13 kDa	23	15	1	84	25
	Cluster of Afamin OS=Homo sapiens OX=9606 GN=AFM PE=1 SV=1 (P43652)	P43652 [4]	69 kDa	8	8	13	2	8
	Apolipoprotein D OS=Homo sapiens OX=9606 GN=APOD PE=1 SV=1	P05090	21 kDa	8	17	3	14	13
	Cluster of Apolipoprotein(a) OS=Homo sapiens OX=9606 GN=LPA PE=1 SV=1 (P08519)	P08519 [2]	501 kDa	0	0	111	1	4
	Serum amyloid P-component OS=Homo sapiens OX=9606 GN=APCS PE=1 SV=2	P02743	25 kDa	14	2	10	2	11
	Cluster of Alpha-2-antiplasmin OS=Homo sapiens OX=9606 GN=SERPINF2 PE=1 SV=3 (P08697)	P08697 [2]	55 kDa	3	3	28	4	1
	Cluster of Actin-2 OS=Suillus bovinus OX=48563 GN=ACT2 PE=2 SV=1 (Q9Y707)	Q9Y707 [89]	42 kDa	40	6	6	0	4
	Cluster of Inter-alpha-trypsin inhibitor heavy chain H4 OS=Homo sapiens OX=9606 GN=ITIH4 PE=1 SV=4 (Q14624)	Q14624 [6]	103 kDa	34	13	1	1	7
	Cystatin-A OS=Homo sapiens OX=9606 GN=CSTA PE=1 SV=1	P01040	11 kDa	1	0	51	0	11
	Cluster of Complement factor B OS=Homo sapiens OX=9606 GN=CFB PE=1 SV=2 (P00751)	P00751 [3]	86 kDa	19	11	12	0	2
	Cluster of Alpha-2-HS-glycoprotein OS=Homo sapiens OX=9606 GN=AHSG PE=1 SV=1 (P02765)	P02765 [2]	39 kDa	13	5	6	0	15
	Tenascin-X OS=Homo sapiens OX=9606 GN=TNXB PE=1 SV=4	P22105 (+1)	458 kDa	0	0	22	0	47
	Complement factor H OS=Homo sapiens OX=9606 GN=CFH PE=1 SV=4	P08603	139 kDa	2	9	31	5	8
	Cluster of Fibrillin-1 OS=Homo sapiens OX=9606 GN=FBN1 PE=1 SV=3 (P35555)	P35555 [3]	312 kDa	0	0	70	0	2
	Cluster of Cytotoxin 2a OS=Naja sputatrix OX=33626 PE=2 SV=1 (Q9PST4)	Q9PST4 [6]	9 kDa	0	0	0	0	46
	Retinol-binding protein 4 OS=Homo sapiens OX=9606 GN=RBP4 PE=1 SV=3	P02753	23 kDa	10	2	5	14	18
	Cluster of Isoform LMW of Kininogen-1 OS=Homo sapiens OX=9606 GN=KNG1 (P01042-2)	P01042-2 [2]	48 kDa	8	7	20	2	9
	Cluster of Immunoglobulin kappa variable 2-40 OS=Homo sapiens OX=9606 GN=IGKV2-40 PE=3 SV=2 (A0A087WW87)	A0A087WW87 [5]	13 kDa	18	15	5	14	15
	Cluster of Acidic phospholipase A2 2 OS=Naja naja OX=35670 PE=1 SV=1 (P15445)	P15445 [6]	13 kDa	0	0	0	0	75
	Protein S100-A6 OS=Homo sapiens OX=9606 GN=S100A6 PE=1 SV=1	P06703	10 kDa	5	3	33	0	0
	Cluster of Immunoglobulin heavy variable 4-61 OS=Homo sapiens OX=9606 GN=IGHV4-61 PE=3 SV=1 (A0A0C4DH41)	A0A0C4DH41 [7]	13 kDa	2	1	0	6	3
	Serum albumin OS=Oryctolagus cuniculus OX=9986 GN=ALB PE=1 SV=2	P49065	69 kDa	326	216	155	245	211
	Plasma serine protease inhibitor OS=Homo sapiens OX=9606 GN=SERPINA5 PE=1 SV=3	P05154	46 kDa	3	8	25	0	1
	Cluster of Ig heavy chain V regions TEPC 15/S107/HPCM1/HPCM2/HPCM3 OS=Mus musculus OX=10090 PE=1 SV=1 (P01787)	P01787 [6]	14 kDa	12	10	0	21	13
	Apolipoprotein A-II OS=Gorilla gorilla gorilla OX=9595 GN=APOA2 PE=1 SV=1	P0DJG2	11 kDa	24	6	0	0	0
	Vitronectin OS=Homo sapiens OX=9606 GN=VTN PE=1 SV=1	P04004	54 kDa	6	2	9	14	5
	Cluster of Leukocyte elastase inhibitor OS=Homo sapiens OX=9606 GN=SERPINB1 PE=1 SV=1 (P30740)	P30740 [7]	43 kDa	7	1	28	0	0
	Leucine-rich alpha-2-glycoprotein OS=Homo sapiens OX=9606 GN=LRG1 PE=1 SV=2	P02750	38 kDa	23	3	0	0	1
	Collagen alpha-3(VI) chain OS=Homo sapiens OX=9606 GN=COL6A3 PE=1 SV=5	P12111 (+1)	344 kDa	0	0	23	0	23
	Thioredoxin 1 OS=Salmonella typhimurium (strain LT2 / SGSC1412 / ATCC 700720) OX=99287 GN=trxA PE=1 SV=2	P0AA28	12 kDa	4	3	13	2	17
	Cluster of Flavin reductase (NADPH) OS=Homo sapiens OX=9606 GN=BLVRB PE=1 SV=3 (P30043)	P30043 [3]	22 kDa	7	7	18	0	8
	Cluster of Beta-2-glycoprotein 1 OS=Homo sapiens OX=9606 GN=APOH PE=1 SV=3 (P02749)	P02749 [3]	38 kDa	4	6	20	4	5
	Immunoglobulin lambda variable 3-9 OS=Homo sapiens OX=9606 GN=IGLV3-9 PE=3 SV=1	A0A075B6K5 (+1)	12 kDa	8	6	2	14	11
	Receptor protein kinase-like protein ZAR1 OS=Arabidopsis thaliana OX=3702 GN=ZAR1 PE=1 SV=1	Q9ZU46	78 kDa	1	0	0	0	0
	Probable E3 ubiquitin-protein ligase TOM1 OS=Ashbya gossypii (strain ATCC 10895 / CBS 109.51 / FGSC 9923 / NRRL Y-1056) OX=284811 GN=TOM1 PE=3 SV=2	Q756G2	372 kDa	1	0	5	1	6
	Amidophosphoribosyltransferase OS=Gallus gallus OX=9031 GN=PPAT PE=2 SV=1	P28173	56 kDa	3	1	0	5	2
	Major outer membrane lipoprotein OS=Serratia marcescens OX=615 GN=lpp PE=3 SV=1	P02938 (+2)	8 kDa	0	0	0	0	62
	Cluster of Histidine-rich glycoprotein OS=Homo sapiens OX=9606 GN=HRG PE=1 SV=1 (P04196)	P04196 [2]	60 kDa	17	2	5	10	5
	Cluster of Protein S100-A7 OS=Homo sapiens OX=9606 GN=S100A7 PE=1 SV=4 (P31151)	P31151 [2]	11 kDa	3	0	32	0	1
	Genome polyprotein (Fragment) OS=Sapporo virus (strain Human/United Kingdom/Manchester/1993) OX=82659 GN=ORF1 PE=1 SV=1	Q69014	243 kDa	7	3	3	15	16
	Endonuclease NucS OS=Corynebacterium glutamicum (strain R) OX=340322 GN=nucS PE=3 SV=1	A4QDH7 (+1)	26 kDa	4	4	3	15	9
	Chaperone protein DnaK OS=Onion yellows phytoplasma (strain OY-M) OX=262768 GN=dnaK PE=3 SV=2	Q6YPM1	67 kDa	6	2	12	2	6
	Cluster of Immunoglobulin kappa variable 3-15 OS=Homo sapiens OX=9606 GN=IGKV3-15 PE=1 SV=2 (P01624)	P01624 [2]	12 kDa	7	6	2	10	4
	Cluster of Inter-alpha-trypsin inhibitor heavy chain H1 OS=Homo sapiens OX=9606 GN=ITIH1 PE=1 SV=3 (P19827)	P19827 [5]	101 kDa	19	2	0	1	1
	Cluster of Complement component C6 OS=Homo sapiens OX=9606 GN=C6 PE=1 SV=3 (P13671)	P13671 [2]	105 kDa	3	2	14	2	1
	Cluster of Heat shock cognate 71 kDa protein OS=Cricetulus griseus OX=10029 GN=HSPA8 PE=2 SV=1 (P19378)	P19378 [56]	71 kDa	6	0	12	6	16
	Protein/nucleic acid deglycase DJ-1 OS=Homo sapiens OX=9606 GN=PARK7 PE=1 SV=2	Q99497	20 kDa	1	2	28	0	0
	Immunoglobulin kappa variable 4-1 OS=Homo sapiens OX=9606 GN=IGKV4-1 PE=1 SV=1	P06312	13 kDa	10	10	0	5	6
	Cluster of Angiotensinogen OS=Homo sapiens OX=9606 GN=AGT PE=1 SV=1 (P01019)	P01019 [2]	53 kDa	26	6	0	0	0
	Cluster of Purine nucleoside phosphorylase OS=Homo sapiens OX=9606 GN=PNP PE=1 SV=2 (P00491)	P00491 [3]	32 kDa	12	17	0	0	5
	Protein S100-A4 OS=Homo sapiens OX=9606 GN=S100A4 PE=1 SV=1	P26447	12 kDa	3	2	13	0	0
	Complement C5 OS=Homo sapiens OX=9606 GN=C5 PE=1 SV=4	P01031	188 kDa	2	2	1	2	1
	Cluster of Filamin-A OS=Homo sapiens OX=9606 GN=FLNA PE=1 SV=4 (P21333)	P21333 [5]	281 kDa	1	0	16	0	11
	Cluster of Complement component C7 OS=Homo sapiens OX=9606 GN=C7 PE=1 SV=2 (P10643)	P10643 [2]	94 kDa	3	2	21	5	0
	Cluster of Triosephosphate isomerase OS=Homo sapiens OX=9606 GN=TPI1 PE=1 SV=3 (P60174)	P60174 [2]	31 kDa	9	2	1	0	21
	Adenosine deaminase OS=Pectobacterium carotovorum subsp. carotovorum (strain PC1) OX=561230 GN=add PE=3 SV=1	C6DH28	37 kDa	6	6	6	4	5
	Kallistatin OS=Homo sapiens OX=9606 GN=SERPINA4 PE=1 SV=3	P29622	49 kDa	0	0	6	0	1
	Glycerol-3-phosphate acyltransferase 1, mitochondrial OS=Bos taurus OX=9913 GN=GPAM PE=2 SV=1	Q5GJ77	93 kDa	4	2	9	4	0
	Cluster of Lysozyme C OS=Pan paniscus OX=9597 GN=LYZ PE=3 SV=1 (P61627)	P61627 [3]	17 kDa	1	1	17	0	1
	Immunoglobulin heavy variable 3-15 OS=Homo sapiens OX=9606 GN=IGHV3-15 PE=3 SV=1	A0A0B4J1V0	13 kDa	4	2	0	18	6
	Pancreatic trypsin inhibitor OS=Bos taurus OX=9913 PE=1 SV=2	P00974	11 kDa	3	2	13	10	3
	Outer capsid protein VP5 OS=Bluetongue virus 1 (isolate Australia) OX=10904 GN=S6 PE=3 SV=1	P12436	59 kDa	5	5	2	4	2
	Cluster of Inter-alpha-trypsin inhibitor heavy chain H2 OS=Homo sapiens OX=9606 GN=ITIH2 PE=1 SV=2 (P19823)	P19823 [3]	106 kDa	5	0	0	0	2
	Immunoglobulin kappa variable 3D-11 OS=Homo sapiens OX=9606 GN=IGKV3D-11 PE=3 SV=6	A0A0A0MRZ8 (+1)	13 kDa	6	4	2	6	6
	Cluster of Methanethiol oxidase OS=Homo sapiens OX=9606 GN=SELENBP1 PE=1 SV=2 (Q13228)	Q13228 [3]	52 kDa	2	6	3	0	9
	Vinculin OS=Sus scrofa OX=9823 GN=VCL PE=1 SV=4	P26234 (+1)	124 kDa	2	0	26	0	6
	Cluster of Elongation factor Tu OS=Micrococcus luteus (strain ATCC 4698 / DSM 20030 / JCM 1464 / NBRC 3333 / NCIMB 9278 / NCTC 2665 / VKM Ac-2230) OX=465515 GN=tuf PE=3 SV=1 (C5CC66)	C5CC66 [3]	44 kDa	0	0	0	38	0
	Lactotransferrin OS=Homo sapiens OX=9606 GN=LTF PE=1 SV=6	P02788	78 kDa	8	3	0	0	0
	Immunoglobulin lambda variable 1-47 OS=Homo sapiens OX=9606 GN=IGLV1-47 PE=1 SV=2	P01700	12 kDa	7	3	1	10	6
	Cluster of Apolipoprotein B-100 OS=Homo sapiens OX=9606 GN=APOB PE=1 SV=2 (P04114)	P04114 [2]	516 kDa	0	0	0	3	2
	Cluster of Basement membrane-specific heparan sulfate proteoglycan core protein OS=Homo sapiens OX=9606 GN=HSPG2 PE=1 SV=4 (P98160)	P98160 [2]	469 kDa	0	0	22	0	5
	Cystatin-C OS=Homo sapiens OX=9606 GN=CST3 PE=1 SV=1	P01034	16 kDa	1	1	8	0	0
	Cluster of Corticosteroid-binding globulin OS=Homo sapiens OX=9606 GN=SERPINA6 PE=1 SV=1 (P08185)	P08185 [2]	45 kDa	0	0	2	4	3
	Immunoglobulin alpha-2 heavy chain OS=Homo sapiens OX=9606 PE=1 SV=1	P0DOX2	49 kDa	28	17	2	35	25
	Immunoglobulin J chain OS=Homo sapiens OX=9606 GN=JCHAIN PE=1 SV=4	P01591	18 kDa	3	5	0	5	6
	Cluster of Immunoglobulin heavy variable 5-51 OS=Homo sapiens OX=9606 GN=IGHV5-51 PE=3 SV=1 (A0A0C4DH38)	A0A0C4DH38 [2]	13 kDa	6	3	0	4	9
	Cluster of Delta-aminolevulinic acid dehydratase OS=Homo sapiens OX=9606 GN=ALAD PE=1 SV=1 (P13716)	P13716 [4]	36 kDa	3	7	3	0	6
	Calmodulin-like protein 5 OS=Homo sapiens OX=9606 GN=CALML5 PE=1 SV=2	Q9NZT1	16 kDa	0	0	10	0	1
	Cluster of Thioredoxin OS=Pongo abelii OX=9601 GN=TXN PE=3 SV=3 (Q5R9M3)	Q5R9M3 [4]	12 kDa	6	0	12	0	4
	Clusterin OS=Homo sapiens OX=9606 GN=CLU PE=1 SV=1	P10909 (+3)	52 kDa	7	4	0	0	0
	Calpastatin OS=Homo sapiens OX=9606 GN=CAST PE=1 SV=4	P20810 (+9)	77 kDa	0	0	18	0	0
	Hsc70-interacting protein OS=Homo sapiens OX=9606 GN=ST13 PE=1 SV=2	P50502 (+1)	41 kDa	0	0	25	0	0
	Cluster of Immunoglobulin heavy variable 1-69 OS=Homo sapiens OX=9606 GN=IGHV1-69 PE=1 SV=2 (P01742)	P01742 [3]	13 kDa	5	2	0	15	4
	Cluster of Cathelicidin antimicrobial peptide OS=Pan troglodytes OX=9598 GN=CAMP PE=3 SV=1 (Q1KLX1)	Q1KLX1 [2]	19 kDa	0	0	12	0	0
	Cluster of 60 kDa chaperonin OS=Ralstonia solanacearum (strain GMI1000) OX=267608 GN=groL PE=3 SV=1 (Q8Y1P8)	Q8Y1P8 [52]	57 kDa	0	0	9	0	5
	Glutaredoxin 1 OS=Shigella flexneri OX=623 GN=grxA PE=3 SV=1	P68689	10 kDa	0	0	7	0	6
	DNA protection during starvation protein OS=Serratia marcescens OX=615 GN=dps PE=3 SV=1	Q84AP0	19 kDa	0	0	0	0	20
	Collagen alpha-2(IV) chain OS=Homo sapiens OX=9606 GN=COL4A2 PE=1 SV=4	P08572	168 kDa	0	0	17	0	1
	Uracil phosphoribosyltransferase OS=Peptoclostridium difficile (strain 630) OX=272563 GN=upp PE=3 SV=1	Q180X8	23 kDa	5	4	0	5	2
	Cluster of Isoform 2 of Beta-enolase OS=Homo sapiens OX=9606 GN=ENO3 (P13929-2)	P13929-2 [9]	44 kDa	0	1	0	0	1
	Moesin OS=Homo sapiens OX=9606 GN=MSN PE=1 SV=3	P26038	68 kDa	1	0	18	0	0
	Neutrophil gelatinase-associated lipocalin OS=Homo sapiens OX=9606 GN=LCN2 PE=1 SV=2	P80188	23 kDa	6	1	2	0	1
	Fibulin-2 OS=Homo sapiens OX=9606 GN=FBLN2 PE=1 SV=2	P98095 (+1)	127 kDa	0	0	18	0	2
	D-dopachrome decarboxylase OS=Homo sapiens OX=9606 GN=DDT PE=1 SV=3	P30046	13 kDa	0	0	9	0	0
	2,3-bisphosphoglycerate-independent phosphoglycerate mutase 2 OS=Methanosarcina barkeri (strain Fusaro / DSM 804) OX=269797 GN=gpmI2 PE=3 SV=1	Q46AE4	59 kDa	3	1	2	2	3
	Transcription factor NAI1 OS=Arabidopsis thaliana OX=3702 GN=NAI1 PE=2 SV=1	Q8S3F1	36 kDa	2	1	2	1	6
	Cluster of Pigment epithelium-derived factor OS=Homo sapiens OX=9606 GN=SERPINF1 PE=1 SV=4 (P36955)	P36955 [2]	46 kDa	8	6	0	0	0
	Heparin cofactor 2 OS=Homo sapiens OX=9606 GN=SERPIND1 PE=1 SV=3	P05546	57 kDa	4	2	0	1	0
	Cluster of Protein 4.1 OS=Homo sapiens OX=9606 GN=EPB41 PE=1 SV=4 (P11171)	P11171 [7]	97 kDa	0	0	18	0	0
	Putative thymidylate kinase OS=Aeropyrum pernix (strain ATCC 700893 / DSM 11879 / JCM 9820 / NBRC 100138 / K1) OX=272557 GN=tmk PE=3 SV=1	Q9YA48	23 kDa	3	3	1	4	3
	Glucocorticoid receptor OS=Oncorhynchus mykiss OX=8022 GN=nr3c1 PE=1 SV=1	P49843	83 kDa	0	0	0	2	1
	Cluster of Histone H4 OS=Solaster stimpsoni OX=7598 PE=3 SV=2 (P27996)	P27996 [5]	11 kDa	8	0	3	0	0
	Plastin-2 OS=Homo sapiens OX=9606 GN=LCP1 PE=1 SV=6	P13796	70 kDa	3	0	14	0	0
	Fibulin-1 OS=Homo sapiens OX=9606 GN=FBLN1 PE=1 SV=4	P23142	77 kDa	0	0	21	0	1
	Immunoglobulin kappa variable 1-6 OS=Homo sapiens OX=9606 GN=IGKV1-6 PE=3 SV=1	A0A0C4DH72	13 kDa	5	3	0	5	3
	Alpha-mannosidase 2 OS=Rattus norvegicus OX=10116 GN=Man2a1 PE=1 SV=2	P28494	131 kDa	0	0	0	1	0
	Cluster of Glyceraldehyde-3-phosphate dehydrogenase OS=Homo sapiens OX=9606 GN=GAPDH PE=1 SV=3 (P04406)	P04406 [5]	36 kDa	2	10	0	0	0
	Cluster of Outer membrane protein A OS=Serratia marcescens OX=615 GN=ompA PE=3 SV=1 (P04845)	P04845 [3]	38 kDa	0	0	0	0	18
	Cluster of Serum paraoxonase/arylesterase 1 OS=Homo sapiens OX=9606 GN=PON1 PE=1 SV=3 (P27169)	P27169 [2]	40 kDa	8	0	0	0	5
	Cluster of Fructose-bisphosphate aldolase A OS=Pan troglodytes OX=9598 GN=ALDOA PE=2 SV=1 (A5A6I5)	A5A6I5 [6]	39 kDa	1	8	0	0	0
	Tubulin-specific chaperone A OS=Homo sapiens OX=9606 GN=TBCA PE=1 SV=3	O75347	13 kDa	1	1	14	0	0
	High-molecular weight cobalt-containing nitrile hydratase subunit alpha OS=Rhodococcus rhodochrous OX=1829 GN=nhhA PE=1 SV=3	P21219	23 kDa	2	0	3	1	2
	Ig heavy chain V region GOM OS=Canis lupus familiaris OX=9615 PE=1 SV=1	P01784	12 kDa	3	2	0	5	4
	Ribosome-recycling factor OS=Neisseria gonorrhoeae (strain ATCC 700825 / FA 1090) OX=242231 GN=frr PE=3 SV=1	Q5F5X3	21 kDa	2	1	1	6	0
	Cluster of Isoform 2 of Tropomyosin alpha-3 chain OS=Homo sapiens OX=9606 GN=TPM3 (P06753-2)	P06753-2 [14]	29 kDa	1	0	6	0	0
	Cluster of Ras-related protein Rab-1B OS=Bos taurus OX=9913 GN=RAB1B PE=2 SV=1 (Q2HJH2)	Q2HJH2 [25]	22 kDa	0	0	24	0	0
	Immunoglobulin heavy variable 3-49 OS=Homo sapiens OX=9606 GN=IGHV3-49 PE=3 SV=1	A0A0A0MS15	13 kDa	4	2	0	3	4
	Cluster of SH3 domain-binding glutamic acid-rich-like protein OS=Macaca fascicularis OX=9541 GN=SH3BGRL PE=3 SV=1 (Q4R7R5)	Q4R7R5 [2]	13 kDa	2	6	9	0	3
	Cluster of Malate dehydrogenase, cytoplasmic OS=Homo sapiens OX=9606 GN=MDH1 PE=1 SV=4 (P40925)	P40925 [4]	36 kDa	8	7	0	0	3
	Cluster of Troponin C, skeletal muscle OS=Sus scrofa OX=9823 GN=TNNC2 PE=1 SV=2 (P02587)	P02587 [2]	18 kDa	0	0	0	0	0
	Complement component C8 gamma chain OS=Homo sapiens OX=9606 GN=C8G PE=1 SV=3	P07360	22 kDa	3	5	0	0	1
	Immunoglobulin lambda variable 8-61 OS=Homo sapiens OX=9606 GN=IGLV8-61 PE=3 SV=7	A0A075B6I0	13 kDa	3	0	0	1	2
	Hemoglobin subunit alpha OS=Balaenoptera acutorostrata OX=9767 GN=HBA PE=1 SV=2	P18971	16 kDa	33	108	9	2	6
	Immunoglobulin heavy variable 3-64D OS=Homo sapiens OX=9606 GN=IGHV3-64D PE=3 SV=1	A0A0J9YX35	13 kDa	3	2	0	0	4
	Immunoglobulin kappa variable 1D-33 OS=Homo sapiens OX=9606 GN=IGKV1D-33 PE=1 SV=2	P01593	13 kDa	2	2	0	8	2
	Hydroperoxide isomerase ALOXE3 OS=Mus musculus OX=10090 GN=Aloxe3 PE=1 SV=2	Q9WV07	80 kDa	2	1	5	2	4
	Probable carboxypeptidase ARB_01041 OS=Arthroderma benhamiae (strain ATCC MYA-4681 / CBS 112371) OX=663331 GN=ARB_01041 PE=3 SV=1	D4AXX2 (+1)	50 kDa	3	2	0	1	0
	Cluster of Prothrombin OS=Homo sapiens OX=9606 GN=F2 PE=1 SV=2 (P00734)	P00734 [2]	70 kDa	3	0	10	0	0
	Long neurotoxin 1 OS=Naja naja OX=35670 PE=1 SV=1	P25668	8 kDa	0	0	0	0	19
	Ig kappa chain V region BS-5 OS=Oryctolagus cuniculus OX=9986 PE=1 SV=1	P01687	11 kDa	4	4	0	0	5
	Sucrose synthase OS=Alnus glutinosa OX=3517 GN=SUS1 PE=2 SV=1	P49034	92 kDa	1	0	2	0	1
	Cluster of Copper chaperone for superoxide dismutase OS=Homo sapiens OX=9606 GN=CCS PE=1 SV=1 (O14618)	O14618 [2]	29 kDa	0	0	7	0	2
	Cluster of L-lactate dehydrogenase B chain OS=Homo sapiens OX=9606 GN=LDHB PE=1 SV=2 (P07195)	P07195 [10]	37 kDa	6	3	0	0	0
	Glutaredoxin-1 OS=Homo sapiens OX=9606 GN=GLRX PE=1 SV=2	P35754	12 kDa	0	2	7	0	0
	Cluster of Protein S100-A11 OS=Homo sapiens OX=9606 GN=S100A11 PE=1 SV=2 (P31949)	P31949 [2]	12 kDa	1	0	2	0	5
	Cluster of Lamin-A OS=Xenopus laevis OX=8355 GN=lmna PE=2 SV=1 (P11048)	P11048 [6]	75 kDa	2	0	5	0	5
	Apolipoprotein A-IV OS=Homo sapiens OX=9606 GN=APOA4 PE=1 SV=3	P06727	45 kDa	8	0	0	0	0
	Non-secretory ribonuclease OS=Homo sapiens OX=9606 GN=RNASE2 PE=1 SV=2	P10153 (+2)	18 kDa	0	0	7	0	0
	Protein S100-P OS=Homo sapiens OX=9606 GN=S100P PE=1 SV=2	P25815	10 kDa	4	1	5	0	0
	ATP-dependent helicase/deoxyribonuclease subunit B OS=Thermoanaerobacter pseudethanolicus (strain ATCC 33223 / 39E) OX=340099 GN=addB PE=3 SV=1	B0KDB8	134 kDa	5	6	0	0	2
	DM7 family protein GG19680 OS=Drosophila erecta OX=7220 GN=GG19680 PE=3 SV=1	B3NY06 (+1)	61 kDa	1	0	2	0	4
	Probable phospholipid-binding lipoprotein MlaA OS=Haemophilus influenzae (strain ATCC 51907 / DSM 11121 / KW20 / Rd) OX=71421 GN=mlaA PE=3 SV=1	P44042	28 kDa	1	1	6	0	0
	Neurobeachin-like protein 2 OS=Mus musculus OX=10090 GN=Nbeal2 PE=1 SV=2	Q6ZQA0 (+1)	302 kDa	0	0	0	0	1
	Protein translocase subunit SecA OS=Amoebophilus asiaticus (strain 5a2) OX=452471 GN=secA PE=3 SV=1	B3ESI0	128 kDa	2	2	0	4	2
	DNA ligase B OS=Mycobacterium smegmatis (strain ATCC 700084 / mc(2)155) OX=246196 GN=ligB PE=3 SV=1	A0QUP1	55 kDa	2	0	1	1	2
	Origin recognition complex subunit 2 OS=Xenopus laevis OX=8355 GN=orc2 PE=2 SV=1	Q91628	63 kDa	1	2	0	2	0
	Cluster of Peroxiredoxin-6 OS=Homo sapiens OX=9606 GN=PRDX6 PE=1 SV=3 (P30041)	P30041 [3]	25 kDa	1	1	9	0	0
	Cluster of Alpha-actinin-4 OS=Pongo abelii OX=9601 GN=ACTN4 PE=2 SV=1 (Q5RCS6)	Q5RCS6 [8]	105 kDa	1	0	0	0	9
	Spectrin alpha chain, erythrocytic 1 OS=Homo sapiens OX=9606 GN=SPTA1 PE=1 SV=5	P02549 (+1)	280 kDa	0	0	6	0	5
	Tetranectin OS=Homo sapiens OX=9606 GN=CLEC3B PE=1 SV=3	P05452	23 kDa	7	2	1	0	1
	Plasma kallikrein OS=Homo sapiens OX=9606 GN=KLKB1 PE=1 SV=1	P03952	71 kDa	2	2	0	0	1
	Alanine--tRNA ligase OS=Thermofilum pendens (strain DSM 2475 / Hrk 5) OX=368408 GN=alaS PE=3 SV=1	A1RWQ1	102 kDa	0	1	1	1	0
	tRNA-2-methylthio-N(6)-dimethylallyladenosine synthase OS=Rhodobacter sphaeroides (strain ATCC 17029 / ATH 2.4.9) OX=349101 GN=miaB PE=3 SV=1	A3PPW5 (+1)	48 kDa	3	2	2	0	6
	3-methyl-L-tyrosine peroxygenase OS=Streptomyces lavendulae OX=1914 GN=sfmD PE=1 SV=1	B0CN28	38 kDa	2	2	2	1	2
	tRNA(Ile)-lysidine synthase OS=Francisella philomiragia subsp. philomiragia (strain ATCC 25017) OX=484022 GN=tilS PE=3 SV=1	B0TYH9	46 kDa	3	3	0	1	1
	Probable serine/threonine-protein kinase DDB_G0272282 OS=Dictyostelium discoideum OX=44689 GN=DDB_G0272282 PE=3 SV=1	Q559T8	235 kDa	4	0	0	1	2
	Probable glycine dehydrogenase (decarboxylating) subunit 1 OS=Magnetospirillum magneticum (strain AMB-1 / ATCC 700264) OX=342108 GN=gcvPA PE=3 SV=1	Q2W9A3	48 kDa	2	2	1	1	1
	Cluster of Calmodulin OS=Anas platyrhynchos OX=8839 GN=CALM PE=1 SV=2 (P62144)	P62144 [12]	17 kDa	0	0	6	0	3
	Cluster of Complement factor H-related protein 1 OS=Homo sapiens OX=9606 GN=CFHR1 PE=1 SV=2 (Q03591)	Q03591 [4]	38 kDa	3	10	9	0	0
	Cluster of Isoform 2 of Dematin OS=Homo sapiens OX=9606 GN=DMTN (Q08495-2)	Q08495-2 [5]	43 kDa	0	1	9	0	0
	Cluster of Isoform 2 of Hydroxyacylglutathione hydrolase, mitochondrial OS=Homo sapiens OX=9606 GN=HAGH (Q16775-2)	Q16775-2 [2]	29 kDa	0	2	10	0	0
	Calcium/calmodulin-dependent 3',5'-cyclic nucleotide phosphodiesterase 1C OS=Homo sapiens OX=9606 GN=PDE1C PE=1 SV=1	Q14123 (+2)	81 kDa	3	4	0	3	2
	Methylated-DNA--protein-cysteine methyltransferase OS=Methanocaldococcus jannaschii (strain ATCC 43067 / DSM 2661 / JAL-1 / JCM 10045 / NBRC 100440) OX=243232 GN=ogt PE=1 SV=1	Q58924	19 kDa	0	0	8	0	0
	Cluster of Myosin-9 OS=Homo sapiens OX=9606 GN=MYH9 PE=1 SV=4 (P35579)	P35579 [10]	227 kDa	1	0	7	0	5
	Cluster of Ribonuclease pancreatic OS=Homo sapiens OX=9606 GN=RNASE1 PE=1 SV=4 (P07998)	P07998 [6]	18 kDa	0	0	2	0	0
	Statherin OS=Homo sapiens OX=9606 GN=STATH PE=1 SV=2	P02808	7 kDa	7	6	0	0	0
	Alpha-hemoglobin-stabilizing protein OS=Homo sapiens OX=9606 GN=AHSP PE=1 SV=1	Q9NZD4	12 kDa	3	3	5	0	0
	Ornithine decarboxylase antizyme OS=Caenorhabditis elegans OX=6239 GN=oaz-1 PE=2 SV=1	Q9NHZ6	18 kDa	2	0	3	0	1
	Cluster of Thyroxine-binding globulin OS=Homo sapiens OX=9606 GN=SERPINA7 PE=1 SV=2 (P05543)	P05543 [4]	46 kDa	3	2	1	2	0
	Cluster of Complement factor I OS=Homo sapiens OX=9606 GN=CFI PE=1 SV=2 (P05156)	P05156 [2]	66 kDa	2	9	0	0	0
	Cluster of Creatine kinase M-type OS=Homo sapiens OX=9606 GN=CKM PE=1 SV=2 (P06732)	P06732 [3]	43 kDa	5	0	0	0	0
	Azurocidin OS=Homo sapiens OX=9606 GN=AZU1 PE=1 SV=3	P20160	27 kDa	1	0	0	0	0
	Ferritin light chain OS=Homo sapiens OX=9606 GN=FTL PE=1 SV=2	P02792	20 kDa	0	0	0	0	1
	Bisphosphoglycerate mutase OS=Homo sapiens OX=9606 GN=BPGM PE=1 SV=2	P07738	30 kDa	1	2	0	0	0
	Immunoglobulin heavy variable 1-18 OS=Homo sapiens OX=9606 GN=IGHV1-18 PE=3 SV=1	A0A0C4DH31	13 kDa	8	9	0	15	5
	Ig kappa chain V region GOM OS=Canis lupus familiaris OX=9615 PE=1 SV=1	P01618	12 kDa	2	2	0	0	3
	Photosystem I assembly protein Ycf4 OS=Gossypium barbadense OX=3634 GN=ycf4 PE=3 SV=1	A0ZZ46	21 kDa	2	2	5	0	2
	Apoptosis-inducing factor homolog B OS=Dictyostelium discoideum OX=44689 GN=aifB PE=3 SV=1	Q54NS8	43 kDa	1	0	1	0	0
	Immunoglobulin kappa variable 1D-13 OS=Homo sapiens OX=9606 GN=IGKV1D-13 PE=3 SV=1	A0A0B4J2D9	13 kDa	0	1	0	10	0
	Switch 2 OS=Arabidopsis thaliana OX=3702 GN=SWI2 PE=3 SV=1	F4I2H2	98 kDa	2	1	5	1	2
	3-phosphoshikimate 1-carboxyvinyltransferase OS=Aquifex aeolicus (strain VF5) OX=224324 GN=aroA PE=3 SV=1	O67494	48 kDa	0	0	5	0	1
	DNA-directed RNA polymerase subunit beta' OS=Corynebacterium kroppenstedtii (strain DSM 44385 / JCM 11950 / CIP 105744 / CCUG 35717) OX=645127 GN=rpoC PE=3 SV=1	C4LL70	148 kDa	0	0	6	2	0
	C4b-binding protein alpha chain OS=Homo sapiens OX=9606 GN=C4BPA PE=1 SV=2	P04003	67 kDa	0	0	1	13	0
	3-hydroxyacyl-[acyl-carrier-protein] dehydratase FabZ OS=Clostridium botulinum (strain Eklund 17B / Type B) OX=935198 GN=fabZ PE=3 SV=1	B2THK9	16 kDa	1	0	0	1	1
	Cluster of Isoform 3 of Attractin OS=Homo sapiens OX=9606 GN=ATRN (O75882-3)	O75882-3 [2]	134 kDa	1	2	0	1	2
	NSFL1 cofactor p47 OS=Homo sapiens OX=9606 GN=NSFL1C PE=1 SV=2	Q9UNZ2	41 kDa	0	0	9	0	0
	von Willebrand factor OS=Homo sapiens OX=9606 GN=VWF PE=1 SV=4	P04275	309 kDa	0	0	7	0	0
	ATP-dependent 6-phosphofructokinase OS=Natranaerobius thermophilus (strain ATCC BAA-1301 / DSM 18059 / JW/NM-WN-LF) OX=457570 GN=pfkA PE=3 SV=1	B2A6Y0	35 kDa	1	0	3	0	0
	Myosin IC heavy chain OS=Dictyostelium discoideum OX=44689 GN=myoC PE=1 SV=2	P42522	133 kDa	3	2	0	0	3
	Potassium channel toxin alpha-KTx 6.14 OS=Hadrurus gertschi OX=380989 PE=1 SV=1	P84864	4 kDa	1	0	0	1	0
	Cluster of Porphobilinogen deaminase OS=Homo sapiens OX=9606 GN=HMBS PE=1 SV=2 (P08397)	P08397 [3]	39 kDa	0	2	2	0	0
	Cluster of Vimentin OS=Homo sapiens OX=9606 GN=VIM PE=1 SV=4 (P08670)	P08670 [9]	54 kDa	0	0	0	0	6
	Cluster of Spectrin beta chain, erythrocytic OS=Homo sapiens OX=9606 GN=SPTB PE=1 SV=5 (P11277)	P11277 [4]	246 kDa	0	0	0	0	9
	Cluster of Collagen alpha-2(I) chain OS=Homo sapiens OX=9606 GN=COL1A2 PE=1 SV=7 (P08123)	P08123 [2]	129 kDa	0	0	0	0	0
	Alpha-cobratoxin OS=Naja kaouthia OX=8649 PE=1 SV=1	P01391	8 kDa	0	0	0	0	16
	Cysteine-rich venom protein kaouthin-1 OS=Naja kaouthia OX=8649 PE=1 SV=2	P84805 (+1)	27 kDa	0	0	0	0	10
	Venom nerve growth factor 2 OS=Naja sputatrix OX=33626 PE=2 SV=1	Q5YF89	27 kDa	0	0	0	0	11
	Oligoribonuclease, mitochondrial OS=Homo sapiens OX=9606 GN=REXO2 PE=1 SV=3	Q9Y3B8	27 kDa	0	0	6	0	0
	50S ribosomal protein L23 OS=Paenarthrobacter aurescens (strain TC1) OX=290340 GN=rplW PE=3 SV=1	A1R8U3	11 kDa	0	0	0	6	0
	Exodeoxyribonuclease 7 large subunit OS=Agrobacterium vitis (strain S4 / ATCC BAA-846) OX=311402 GN=xseA PE=3 SV=1	B9JYI6	59 kDa	3	0	1	0	1
	ATP-dependent helicase/deoxyribonuclease subunit B OS=Symbiobacterium thermophilum (strain T / IAM 14863) OX=292459 GN=addB PE=3 SV=1	Q67MD4	130 kDa	6	2	0	0	1
	NADH-quinone oxidoreductase subunit C/D OS=Arcobacter butzleri (strain RM4018) OX=367737 GN=nuoC PE=3 SV=1	A8ERL4	62 kDa	0	0	1	0	0
	Cluster of Dynein light chain 2, cytoplasmic OS=Bos taurus OX=9913 GN=DYNLL2 PE=3 SV=1 (Q3MHR3)	Q3MHR3 [3]	10 kDa	0	0	14	0	0
	PITH domain-containing protein 1 OS=Homo sapiens OX=9606 GN=PITHD1 PE=1 SV=1	Q9GZP4 (+1)	24 kDa	0	0	5	0	3
	Lumican OS=Homo sapiens OX=9606 GN=LUM PE=1 SV=2	P51884	38 kDa	3	0	0	0	0
	Acetaldehyde dehydrogenase OS=Salinispora tropica (strain ATCC BAA-916 / DSM 44818 / CNB-440) OX=369723 GN=Strop_3526 PE=3 SV=1	A4XAK8	32 kDa	0	0	1	0	0
	PTB domain-containing engulfment adapter protein 1 OS=Danio rerio OX=7955 GN=gulp1 PE=2 SV=1	Q32PV0 (+1)	34 kDa	1	2	0	0	0
	tRNA/tmRNA (uracil-C(5))-methyltransferase OS=Haemophilus parasuis serovar 5 (strain SH0165) OX=557723 GN=trmA PE=3 SV=1	B8F7Z1	42 kDa	0	0	1	1	2
	Uncharacterized protein F59B2.9 OS=Caenorhabditis elegans OX=6239 GN=F59B2.9 PE=4 SV=2	P34484	51 kDa	0	0	2	0	1
	Probable WRKY transcription factor 3 OS=Arabidopsis thaliana OX=3702 GN=WRKY3 PE=2 SV=1	Q9ZQ70	56 kDa	1	1	5	0	0
	Cluster of Cystatin-B OS=Pongo pygmaeus OX=9600 GN=CSTB PE=3 SV=1 (P60576)	P60576 [2]	11 kDa	3	0	2	0	3
	Cluster of Complement component C9 OS=Homo sapiens OX=9606 GN=C9 PE=1 SV=2 (P02748)	P02748 [2]	63 kDa	2	0	3	0	0
	Cluster of Myosin light chain kinase 2, skeletal/cardiac muscle OS=Mus musculus OX=10090 GN=Mylk2 PE=1 SV=2 (Q8VCR8)	Q8VCR8 [2]	66 kDa	0	0	7	0	0
	Cluster of Ankyrin-1 OS=Homo sapiens OX=9606 GN=ANK1 PE=1 SV=3 (P16157)	P16157 [10]	206 kDa	0	0	8	0	0
	Cluster of DNA-directed RNA polymerase subunit alpha OS=Arthrobacter sp. (strain FB24) OX=290399 GN=rpoA PE=3 SV=1 (A0JZ49)	A0JZ49 [6]	36 kDa	0	0	0	10	0
	26S proteasome non-ATPase regulatory subunit 9 OS=Homo sapiens OX=9606 GN=PSMD9 PE=1 SV=3	O00233 (+1)	25 kDa	0	0	9	0	0
	Proteasome subunit alpha type-3 OS=Mus musculus OX=10090 GN=Psma3 PE=1 SV=3	O70435 (+4)	28 kDa	0	0	0	0	7
	Immunoglobulin delta heavy chain OS=Homo sapiens OX=9606 PE=1 SV=1	P0DOX3	56 kDa	3	1	0	0	0
	Elongation factor G OS=Pseudarthrobacter chlorophenolicus (strain ATCC 700700 / DSM 12829 / CIP 107037 / JCM 12360 / KCTC 9906 / NCIMB 13794 / A6) OX=452863 GN=fusA PE=3 SV=1	B8HD12	78 kDa	0	0	0	7	0
	Small ubiquitin-related modifier 3 OS=Xenopus tropicalis OX=8364 GN=sumo3 PE=3 SV=1	Q6DK72	11 kDa	1	1	12	0	0
	Anionic trypsin-1 OS=Rattus norvegicus OX=10116 GN=Prss1 PE=1 SV=1	P00762	26 kDa	2	0	1	1	2
	Protein FAM221A OS=Homo sapiens OX=9606 GN=FAM221A PE=1 SV=1	A4D161 (+2)	33 kDa	2	2	0	0	0
	50S ribosomal protein L1 OS=Clostridium botulinum (strain Alaska E43 / Type E3) OX=508767 GN=rplA PE=3 SV=1	B2UYA0	25 kDa	0	0	0	0	0
	Tetraacyldisaccharide 4'-kinase OS=Bartonella tribocorum (strain CIP 105476 / IBS 506) OX=382640 GN=lpxK PE=3 SV=1	A9IN76 (+2)	39 kDa	0	0	0	0	3
	Cluster of Isoform H14 of Myeloperoxidase OS=Homo sapiens OX=9606 GN=MPO (P05164-2)	P05164-2 [2]	74 kDa	2	1	0	0	0
	Cluster of Annexin A3 OS=Homo sapiens OX=9606 GN=ANXA3 PE=1 SV=3 (P12429)	P12429 [5]	36 kDa	4	1	0	0	0
	Cluster of Myosin-6 OS=Homo sapiens OX=9606 GN=MYH6 PE=1 SV=5 (P13533)	P13533 [14]	224 kDa	0	0	1	0	0
	Cluster of ATP synthase subunit alpha OS=Renibacterium salmoninarum (strain ATCC 33209 / DSM 20767 / JCM 11484 / NBRC 15589 / NCIMB 2235) OX=288705 GN=atpA PE=3 SV=1 (A9WNC6)	A9WNC6 [2]	59 kDa	0	0	0	8	0
	Rho GDP-dissociation inhibitor 1 OS=Homo sapiens OX=9606 GN=ARHGDIA PE=1 SV=3	P52565	23 kDa	0	0	9	0	0
	Hyaluronan-binding protein 2 OS=Homo sapiens OX=9606 GN=HABP2 PE=1 SV=1	Q14520 (+1)	63 kDa	0	0	6	1	0
	Immunoglobulin kappa variable 2-24 OS=Homo sapiens OX=9606 GN=IGKV2-24 PE=3 SV=1	A0A0C4DH68	13 kDa	2	4	0	1	0
	Lymphatic vessel endothelial hyaluronic acid receptor 1 OS=Homo sapiens OX=9606 GN=LYVE1 PE=1 SV=2	Q9Y5Y7	35 kDa	0	0	2	0	0
	Flagellar biosynthetic protein FlhB OS=Rhizobium meliloti (strain 1021) OX=266834 GN=flhB PE=3 SV=2	O54243	40 kDa	3	1	1	0	0
	Probable cation-transporting ATPase 1 OS=Plasmodium falciparum OX=5833 PE=3 SV=1	Q04956	230 kDa	3	2	0	0	3
	ATP-binding cassette sub-family A member 8-B OS=Mus musculus OX=10090 GN=Abca8b PE=1 SV=2	Q8K440 (+1)	183 kDa	0	0	6	0	2
	Cysteine--tRNA ligase OS=Ruegeria pomeroyi (strain ATCC 700808 / DSM 15171 / DSS-3) OX=246200 GN=cysS PE=3 SV=1	Q5LRJ6	52 kDa	1	0	2	0	1
	Cluster of Thrombospondin-1 OS=Homo sapiens OX=9606 GN=THBS1 PE=1 SV=2 (P07996)	P07996 [3]	129 kDa	2	1	2	0	1
	Cluster of Calpain-1 catalytic subunit OS=Homo sapiens OX=9606 GN=CAPN1 PE=1 SV=1 (P07384)	P07384 [3]	82 kDa	0	0	0	0	4
	Cluster of Adenosylhomocysteinase OS=Rattus norvegicus OX=10116 GN=Ahcy PE=1 SV=3 (P10760)	P10760 [7]	48 kDa	0	4	0	0	0
	Cluster of Ras-related protein Rab-5B OS=Pongo abelii OX=9601 GN=RAB5B PE=2 SV=1 (Q5RBG1)	Q5RBG1 [14]	24 kDa	0	0	8	0	0
	Cluster of Insulin-like growth factor-binding protein 4 OS=Ovis aries OX=9940 GN=IGFBP4 PE=1 SV=1 (Q28893)	Q28893 [2]	26 kDa	0	0	0	0	0
	Isoform 7 of Filamin-B OS=Homo sapiens OX=9606 GN=FLNB	O75369-7	258 kDa	0	0	6	0	0
	Carboxypeptidase N subunit 2 OS=Homo sapiens OX=9606 GN=CPN2 PE=1 SV=3	P22792	61 kDa	3	0	0	0	0
	Fumarylacetoacetase OS=Homo sapiens OX=9606 GN=FAH PE=1 SV=2	P16930	46 kDa	0	4	0	0	1
	Serum amyloid A-2 protein OS=Homo sapiens OX=9606 GN=SAA2 PE=1 SV=1	P0DJI9	14 kDa	2	0	0	0	0
	DnaJ homolog subfamily B member 2 OS=Homo sapiens OX=9606 GN=DNAJB2 PE=1 SV=3	P25686	36 kDa	0	0	2	0	0
	Ig kappa chain V-V region HP 91A3 OS=Mus musculus OX=10090 PE=1 SV=1	P01648	12 kDa	2	1	0	0	1
	Alpha-1-antitrypsin-like protein CM55-MS OS=Tamias sibiricus OX=64680 PE=2 SV=1	O54758	46 kDa	0	0	1	4	1
	Neutrophil defensin 1 OS=Homo sapiens OX=9606 GN=DEFA1 PE=1 SV=1	P59665 (+1)	10 kDa	3	0	3	0	0
	Peptidyl-prolyl cis-trans isomerase A OS=Mus musculus OX=10090 GN=Ppia PE=1 SV=2	P17742	18 kDa	2	0	0	0	0
	DNA-directed RNA polymerase subunit alpha OS=Calycanthus floridus var. glaucus OX=212734 GN=rpoA PE=3 SV=1	Q7YJU6	39 kDa	1	2	1	0	3
	Bifunctional protein FolD OS=Moorella thermoacetica (strain ATCC 39073 / JCM 9320) OX=264732 GN=folD PE=3 SV=1	Q2RIB4	30 kDa	1	2	2	0	3
	Uncharacterized protein MJ1123 OS=Methanocaldococcus jannaschii (strain ATCC 43067 / DSM 2661 / JAL-1 / JCM 10045 / NBRC 100440) OX=243232 GN=MJ1123 PE=4 SV=1	Q58523	24 kDa	0	0	2	1	3
	Thioredoxin domain-containing protein 6 OS=Homo sapiens OX=9606 GN=NME9 PE=2 SV=1	Q86XW9 (+2)	37 kDa	0	0	2	0	0
	Proteasome subunit beta OS=Methanoculleus marisnigri (strain ATCC 35101 / DSM 1498 / JR1) OX=368407 GN=psmB PE=3 SV=1	A3CUS9	23 kDa	2	0	0	1	1
	Pentatricopeptide repeat-containing protein At1g71460, chloroplastic OS=Arabidopsis thaliana OX=3702 GN=PCMP-A3 PE=2 SV=1	Q9C9I3	77 kDa	2	0	3	0	0
	Protein translocase subunit SecA OS=Clostridium thermocellum (strain ATCC 27405 / DSM 1237 / NBRC 103400 / NCIMB 10682 / NRRL B-4536 / VPI 7372) OX=203119 GN=secA PE=3 SV=1	A3DF88	105 kDa	0	0	5	0	0
	Cluster of Trypsin-1 OS=Homo sapiens OX=9606 GN=PRSS1 PE=1 SV=1 (P07477)	P07477 [2]	27 kDa	1	0	0	0	3
	Cluster of Ribose-5-phosphate isomerase OS=Homo sapiens OX=9606 GN=RPIA PE=1 SV=3 (P49247)	P49247 [2]	33 kDa	0	2	3	0	0
	Cluster of Myoglobin OS=Homo sapiens OX=9606 GN=MB PE=1 SV=2 (P02144)	P02144 [3]	17 kDa	3	0	0	0	0
	Transgelin OS=Homo sapiens OX=9606 GN=TAGLN PE=1 SV=4	Q01995	23 kDa	3	0	0	0	0
	Band 3 anion transport protein OS=Homo sapiens OX=9606 GN=SLC4A1 PE=1 SV=3	P02730 (+1)	102 kDa	0	0	5	0	0
	Protein S100-A13 OS=Homo sapiens OX=9606 GN=S100A13 PE=1 SV=1	Q99584	11 kDa	0	0	2	0	0
	Collagen alpha-1(XIV) chain OS=Homo sapiens OX=9606 GN=COL14A1 PE=1 SV=3	Q05707 (+1)	194 kDa	0	1	0	0	4
	Cytochrome c OS=Pan troglodytes OX=9598 GN=CYCS PE=1 SV=2	P99998 (+1)	12 kDa	1	0	6	0	0
	Immunoglobulin heavy variable 3-72 OS=Homo sapiens OX=9606 GN=IGHV3-72 PE=3 SV=1	A0A0B4J1Y9	13 kDa	0	0	0	4	4
	Collagen alpha-1(I) chain OS=Homo sapiens OX=9606 GN=COL1A1 PE=1 SV=5	P02452	139 kDa	0	0	6	0	0
	Antileukoproteinase OS=Homo sapiens OX=9606 GN=SLPI PE=1 SV=2	P03973	14 kDa	0	0	5	0	0
	Ribosome-recycling factor OS=Kosmotoga olearia (strain TBF 19.5.1) OX=521045 GN=frr PE=3 SV=1	C5CF34	22 kDa	0	0	5	0	0
	B-cell receptor CD22 OS=Homo sapiens OX=9606 GN=CD22 PE=1 SV=2	P20273 (+4)	95 kDa	0	0	1	0	2
	Cysteine--tRNA ligase OS=Eubacterium eligens (strain ATCC 27750 / VPI C15-48) OX=515620 GN=cysS PE=3 SV=1	C4Z3N5	54 kDa	0	1	0	0	0
	Alpha-actinin A OS=Dictyostelium discoideum OX=44689 GN=abpA PE=1 SV=2	P05095	97 kDa	0	0	0	0	1
	Translation initiation factor IF-2 OS=Clostridium perfringens (strain SM101 / Type A) OX=289380 GN=infB PE=3 SV=1	Q0SSD4 (+1)	74 kDa	1	2	0	1	1
	Leucyl aminopeptidase OS=Sulfolobus solfataricus (strain ATCC 35092 / DSM 1617 / JCM 11322 / P2) OX=273057 GN=ape2 PE=1 SV=1	P95928	91 kDa	0	0	2	0	1
	GTPase Obg OS=Ureaplasma parvum serovar 3 (strain ATCC 27815 / 27 / NCTC 11736) OX=505682 GN=obg PE=3 SV=1	B1AJA2	49 kDa	0	0	0	1	4
	Uncharacterized protein MJ1094 OS=Methanocaldococcus jannaschii (strain ATCC 43067 / DSM 2661 / JAL-1 / JCM 10045 / NBRC 100440) OX=243232 GN=MJ1094 PE=4 SV=3	Q58494	44 kDa	0	4	0	0	0
	Cluster of Vasodilator-stimulated phosphoprotein OS=Homo sapiens OX=9606 GN=VASP PE=1 SV=3 (P50552)	P50552 [2]	40 kDa	0	0	3	0	1
	Cluster of Carboxypeptidase N catalytic chain OS=Homo sapiens OX=9606 GN=CPN1 PE=1 SV=1 (P15169)	P15169 [2]	52 kDa	3	0	0	0	0
	Cluster of Phosphoglycerate kinase 1 OS=Pan troglodytes OX=9598 GN=PGK1 PE=2 SV=1 (A5A6K4)	A5A6K4 [3]	45 kDa	1	2	1	0	0
	Cluster of Adenylate kinase 9 OS=Homo sapiens OX=9606 GN=AK9 PE=1 SV=2 (Q5TCS8)	Q5TCS8 [2]	221 kDa	0	0	5	0	0
	Cluster of Immunoglobulin lambda variable 7-46 OS=Homo sapiens OX=9606 GN=IGLV7-46 PE=3 SV=4 (A0A075B6I9)	A0A075B6I9 [2]	12 kDa	2	0	0	0	0
	Cluster of ATP synthase subunit beta OS=Arthrobacter sp. (strain FB24) OX=290399 GN=atpD PE=3 SV=1 (A0JY64)	A0JY64 [4]	52 kDa	0	0	0	8	0
	Cluster of Proteasome subunit beta type-1 OS=Rattus norvegicus OX=10116 GN=Psmb1 PE=1 SV=3 (P18421)	P18421 [2]	26 kDa	0	0	0	0	4
	Immunoglobulin kappa variable 1-17 OS=Homo sapiens OX=9606 GN=IGKV1-17 PE=1 SV=2	P01599	13 kDa	3	1	0	0	0
	Coronin-1A OS=Homo sapiens OX=9606 GN=CORO1A PE=1 SV=4	P31146 (+1)	51 kDa	0	0	6	0	0
	Transaldolase OS=Homo sapiens OX=9606 GN=TALDO1 PE=1 SV=2	P37837	38 kDa	3	2	0	0	0
	Dermcidin OS=Homo sapiens OX=9606 GN=DCD PE=1 SV=2	P81605	11 kDa	0	0	2	0	1
	Caspase-14 OS=Homo sapiens OX=9606 GN=CASP14 PE=1 SV=2	P31944	28 kDa	3	0	2	0	1
	Calmodulin-like protein 3 OS=Homo sapiens OX=9606 GN=CALML3 PE=1 SV=2	P27482	17 kDa	0	0	0	0	4
	Uncharacterized oxidoreductase SSP1627 OS=Staphylococcus saprophyticus subsp. saprophyticus (strain ATCC 15305 / DSM 20229) OX=342451 GN=SSP1627 PE=3 SV=1	Q49WS9	27 kDa	0	0	0	0	3
	Prosaposin OS=Homo sapiens OX=9606 GN=PSAP PE=1 SV=2	P07602	58 kDa	0	0	1	0	0
	Transcription factor 20 OS=Mus musculus OX=10090 GN=Tcf20 PE=1 SV=3	Q9EPQ8 (+1)	216 kDa	0	0	0	0	1
	Immunoglobulin kappa variable 1-27 OS=Homo sapiens OX=9606 GN=IGKV1-27 PE=3 SV=1	A0A075B6S5 (+2)	13 kDa	0	1	0	3	1
	CD59 glycoprotein OS=Homo sapiens OX=9606 GN=CD59 PE=1 SV=1	P13987	14 kDa	0	0	2	0	2
	Adenosylmethionine-8-amino-7-oxononanoate aminotransferase OS=Aquifex aeolicus (strain VF5) OX=224324 GN=bioA PE=3 SV=1	O66557	51 kDa	1	0	2	0	2
	CoB--CoM heterodisulfide reductase iron-sulfur subunit A OS=Methanocaldococcus jannaschii (strain ATCC 43067 / DSM 2661 / JAL-1 / JCM 10045 / NBRC 100440) OX=243232 GN=hdrA PE=3 SV=2	P60200	72 kDa	1	0	1	0	0
	Cluster of Phosphatidylethanolamine-binding protein 1 OS=Homo sapiens OX=9606 GN=PEBP1 PE=1 SV=3 (P30086)	P30086 [3]	21 kDa	2	2	1	0	0
	Cluster of Histone H2A type 1 OS=Rattus norvegicus OX=10116 PE=1 SV=2 (P02262)	P02262 [27]	14 kDa	3	0	1	0	0
	Cluster of Malate dehydrogenase, mitochondrial OS=Homo sapiens OX=9606 GN=MDH2 PE=1 SV=3 (P40926)	P40926 [7]	36 kDa	1	0	0	0	1
	Cluster of 50S ribosomal protein L11 OS=Micrococcus luteus (strain ATCC 4698 / DSM 20030 / JCM 1464 / NBRC 3333 / NCIMB 9278 / NCTC 2665 / VKM Ac-2230) OX=465515 GN=rplK PE=3 SV=1 (C5CC75)	C5CC75 [5]	15 kDa	0	0	0	1	0
	Insulin-like growth factor-binding protein 1 OS=Homo sapiens OX=9606 GN=IGFBP1 PE=1 SV=1	P08833	28 kDa	0	0	0	0	0
	Matrix metalloproteinase-9 OS=Homo sapiens OX=9606 GN=MMP9 PE=1 SV=3	P14780	78 kDa	3	0	0	0	0
	Nidogen-1 OS=Homo sapiens OX=9606 GN=NID1 PE=1 SV=3	P14543 (+1)	136 kDa	0	0	6	1	0
	Rho GDP-dissociation inhibitor 2 OS=Homo sapiens OX=9606 GN=ARHGDIB PE=1 SV=3	P52566	23 kDa	1	0	5	0	0
	Proteasome subunit alpha type-5 OS=Bos taurus OX=9913 GN=PSMA5 PE=1 SV=1	Q5E987	26 kDa	0	0	0	0	4
	Profilin-1 OS=Homo sapiens OX=9606 GN=PFN1 PE=1 SV=2	P07737	15 kDa	3	1	0	0	0
	Isoform 2 of Cytochrome b5 OS=Homo sapiens OX=9606 GN=CYB5A	P00167-2	11 kDa	0	0	2	0	0
	Fatty acid-binding protein, epidermal OS=Homo sapiens OX=9606 GN=FABP5 PE=1 SV=3	Q01469	15 kDa	0	0	2	0	1
	Peptidyl-prolyl cis-trans isomerase FKBP1A OS=Bos taurus OX=9913 GN=FKBP1A PE=1 SV=2	P18203 (+2)	12 kDa	0	0	1	0	0
	Muscarinic toxin-like protein 3 OS=Naja kaouthia OX=8649 PE=1 SV=1	P82464	8 kDa	0	0	0	0	6
	High-molecular weight cobalt-containing nitrile hydratase subunit beta OS=Rhodococcus rhodochrous OX=1829 GN=nhhB PE=1 SV=2	P21220	26 kDa	2	1	0	0	1
	Isoform 4 of Serine/threonine-protein kinase Nek11 OS=Homo sapiens OX=9606 GN=NEK11	Q8NG66-4	69 kDa	0	2	2	1	0
	Berberine bridge enzyme-like 8 OS=Arabidopsis thaliana OX=3702 GN=At1g30700 PE=2 SV=1	Q9SA85	60 kDa	0	2	1	0	1
	Trypsin-2 OS=Homo sapiens OX=9606 GN=PRSS2 PE=1 SV=1	P07478	26 kDa	1	0	0	0	2
	Complement C2 OS=Homo sapiens OX=9606 GN=C2 PE=1 SV=2	P06681 (+4)	83 kDa	3	1	1	0	1
	Immunoglobulin heavy variable 1-2 OS=Homo sapiens OX=9606 GN=IGHV1-2 PE=1 SV=2	P23083	13 kDa	8	8	0	3	4
	3-hexulose-6-phosphate synthase OS=Methanosarcina barkeri (strain Fusaro / DSM 804) OX=269797 GN=hpsA PE=3 SV=1	Q46DA4	44 kDa	0	0	1	0	1
	Malate dehydrogenase 2 OS=Aquifex aeolicus (strain VF5) OX=224324 GN=mdh2 PE=3 SV=1	O67581	37 kDa	0	0	0	0	3
	Probable zinc transporter protein DDB_G0291141 OS=Dictyostelium discoideum OX=44689 GN=DDB_G0291141 PE=3 SV=1	Q54F34	85 kDa	0	0	0	1	1
	UPF0313 protein Ppro_0556 OS=Pelobacter propionicus (strain DSM 2379 / NBRC 103807 / OttBd1) OX=338966 GN=Ppro_0556 PE=3 SV=1	A1ALG7	70 kDa	2	1	0	0	0
	Carbamoyl-phosphate synthase large chain OS=Methanosarcina acetivorans (strain ATCC 35395 / DSM 2834 / JCM 12185 / C2A) OX=188937 GN=carB PE=3 SV=1	Q8TNY4	118 kDa	1	0	1	0	0
	Cluster of Protein DDI1 homolog 2 OS=Mus musculus OX=10090 GN=Ddi2 PE=1 SV=1 (A2ADY9)	A2ADY9 [5]	45 kDa	0	0	5	0	0
	Cluster of Proteasome subunit alpha type-7 OS=Gallus gallus OX=9031 GN=PSMA7 PE=2 SV=1 (O13268)	O13268 [4]	28 kDa	0	0	0	0	5
	Cluster of Proteasome subunit beta type-5 OS=Mus musculus OX=10090 GN=Psmb5 PE=1 SV=3 (O55234)	O55234 [2]	29 kDa	0	0	0	0	5
	Cluster of 6,7-dimethyl-8-ribityllumazine synthase OS=Serratia proteamaculans (strain 568) OX=399741 GN=ribH PE=3 SV=1 (A8GAN7)	A8GAN7 [5]	16 kDa	0	0	0	0	5
	Myotrophin OS=Gallus gallus OX=9031 GN=MTPN PE=3 SV=1	Q91955	13 kDa	1	0	3	0	0
	Myeloblastin OS=Homo sapiens OX=9606 GN=PRTN3 PE=1 SV=3	P24158	28 kDa	2	1	0	0	0
	N-acetylmuramoyl-L-alanine amidase OS=Homo sapiens OX=9606 GN=PGLYRP2 PE=1 SV=1	Q96PD5 (+1)	62 kDa	0	1	0	0	0
	Eosinophil cationic protein OS=Gorilla gorilla gorilla OX=9595 GN=RNASE3 PE=3 SV=1	P47778	18 kDa	0	0	2	0	0
	Carbonic anhydrase 3 OS=Homo sapiens OX=9606 GN=CA3 PE=1 SV=3	P07451	30 kDa	0	1	0	0	0
	Serum albumin OS=Canis lupus familiaris OX=9615 GN=ALB PE=1 SV=3	P49822	69 kDa	50	50	45	92	81
	Collagen alpha-1(XVI) chain OS=Homo sapiens OX=9606 GN=COL16A1 PE=1 SV=2	Q07092 (+1)	158 kDa	0	0	2	0	0
	ATP phosphoribosyltransferase OS=Sphingopyxis alaskensis (strain DSM 13593 / LMG 18877 / RB2256) OX=317655 GN=hisG PE=3 SV=1	Q1GRI4	24 kDa	0	0	2	0	0
	NAD(P)H-quinone oxidoreductase subunit M OS=Nostoc sp. (strain PCC 7120 / SAG 25.82 / UTEX 2576) OX=103690 GN=ndhM PE=3 SV=1	Q8YW84	13 kDa	0	0	2	0	0
	Intracisternal A-particle Pol-related polyprotein (Fragment) OS=Mouse intracisternal a-particle IL3 OX=11754 PE=3 SV=1	P12894	91 kDa	0	0	1	0	0
	Heat shock protein 70 homolog lhs1 OS=Schizosaccharomyces pombe (strain 972 / ATCC 24843) OX=284812 GN=SPAC1F5.06 PE=3 SV=1	Q10061	95 kDa	0	0	0	1	1
	Collagen alpha-1(III) chain OS=Bos taurus OX=9913 GN=COL3A1 PE=1 SV=1	P04258	94 kDa	0	0	5	0	0
	Carbonic anhydrase 1 (Fragment) OS=Oryctolagus cuniculus OX=9986 GN=CA1 PE=2 SV=1	P07452	26 kDa	0	2	0	0	2
	Meiotic recombination protein rec24 OS=Schizosaccharomyces pombe (strain 972 / ATCC 24843) OX=284812 GN=rec24 PE=1 SV=1	Q9UUJ4	40 kDa	1	0	2	0	0
	50S ribosomal protein L14 OS=Sulcia muelleri (strain GWSS) OX=444179 GN=rplN PE=3 SV=1	A8Z677	13 kDa	0	0	0	1	0
	Hypoxanthine-guanine phosphoribosyltransferase OS=Pan troglodytes OX=9598 GN=HPRT1 PE=2 SV=1	A5A6I1 (+1)	25 kDa	0	2	2	0	1
	Structural protein ORF653 OS=Acidianus two-tailed virus OX=315953 PE=4 SV=1	Q3V4Q8	75 kDa	2	0	0	0	0
	UPF0051 protein ycf24 OS=Guillardia theta OX=55529 GN=ycf24 PE=3 SV=1	O78473	54 kDa	0	0	2	0	0
	MATH and LRR domain-containing protein PFE0570w OS=Plasmodium falciparum (isolate 3D7) OX=36329 GN=PFE0570w PE=1 SV=1	Q8I3Z1	1188 kDa	0	0	0	1	2
	Aspartate--tRNA(Asp/Asn) ligase OS=Marinomonas sp. (strain MWYL1) OX=400668 GN=aspS PE=3 SV=1	A6VXD0	66 kDa	1	1	0	0	0
	Centrosomal protein of 97 kDa OS=Mus musculus OX=10090 GN=Cep97 PE=1 SV=1	Q9CZ62 (+1)	95 kDa	1	2	0	2	0
	UvrABC system protein B OS=Borrelia burgdorferi (strain ATCC 35210 / B31 / CIP 102532 / DSM 4680) OX=224326 GN=uvrB PE=3 SV=1	O51776	78 kDa	1	0	0	1	1
	ATP synthase gamma chain OS=Buchnera aphidicola subsp. Schlechtendalia chinensis OX=118110 GN=atpG PE=3 SV=1	Q9RQ77	34 kDa	0	0	0	1	0
	UDP-3-O-acylglucosamine N-acyltransferase OS=Helicobacter pylori (strain ATCC 700392 / 26695) OX=85962 GN=lpxD PE=3 SV=1	O24991 (+1)	37 kDa	0	0	2	0	0
	NADP-dependent malic enzyme OS=Haemophilus influenzae (strain ATCC 51907 / DSM 11121 / KW20 / Rd) OX=71421 GN=maeB PE=3 SV=1	P43837	82 kDa	0	0	1	0	0
	Cluster of Titin OS=Homo sapiens OX=9606 GN=TTN PE=1 SV=4 (Q8WZ42)	Q8WZ42 [8]	3816 kDa	1	0	0	0	1
	Cluster of Annexin A5 OS=Pan troglodytes OX=9598 GN=ANXA5 PE=2 SV=3 (Q5R1W0)	Q5R1W0 [2]	36 kDa	3	0	0	0	1
	Cluster of Ubiquitin carboxyl-terminal hydrolase 14 OS=Pan troglodytes OX=9598 GN=USP14 PE=3 SV=2 (P60051)	P60051 [2]	56 kDa	0	0	3	0	0
	Cluster of Elongation factor Tu OS=Burkholderia vietnamiensis (strain G4 / LMG 22486) OX=269482 GN=tuf1 PE=3 SV=1 (A4JAM5)	A4JAM5 [3]	43 kDa	0	0	0	1	0
	Cluster of Heterogeneous nuclear ribonucleoprotein C-like 2 OS=Homo sapiens OX=9606 GN=HNRNPCL2 PE=1 SV=1 (B2RXH8)	B2RXH8 [6]	32 kDa	0	0	3	0	0
	Glutamate/aspartate import solute-binding protein OS=Escherichia coli (strain K12) OX=83333 GN=gltI PE=1 SV=2	P37902 (+1)	33 kDa	0	0	0	0	3
	Superoxide dismutase [Mn] OS=Yersinia enterocolitica OX=630 GN=sodA PE=3 SV=1	P53655	23 kDa	0	0	0	0	4
	Heterogeneous nuclear ribonucleoprotein K OS=Oryctolagus cuniculus OX=9986 GN=HNRNPK PE=2 SV=1	O19049 (+5)	51 kDa	0	0	6	0	0
	Adenylate kinase isoenzyme 1 OS=Homo sapiens OX=9606 GN=AK1 PE=1 SV=3	P00568	22 kDa	0	0	5	0	0
	Filaggrin-2 OS=Homo sapiens OX=9606 GN=FLG2 PE=1 SV=1	Q5D862	248 kDa	0	0	0	2	1
	CD5 antigen-like OS=Homo sapiens OX=9606 GN=CD5L PE=1 SV=1	O43866	38 kDa	0	0	5	0	0
	UV excision repair protein RAD23 homolog A OS=Bos taurus OX=9913 GN=RAD23A PE=2 SV=1	A3KMV2 (+3)	40 kDa	0	0	6	0	0
	Radixin OS=Homo sapiens OX=9606 GN=RDX PE=1 SV=1	P35241 (+3)	69 kDa	0	0	3	0	0
	Isoform 3 of Acyl-CoA-binding protein OS=Homo sapiens OX=9606 GN=DBI	P07108-3	10 kDa	0	0	5	0	1
	Proteasome subunit alpha type-4 OS=Rattus norvegicus OX=10116 GN=Psma4 PE=1 SV=1	P21670 (+4)	29 kDa	2	0	0	0	2
	Complement factor H-related protein 3 OS=Homo sapiens OX=9606 GN=CFHR3 PE=1 SV=2	Q02985 (+1)	37 kDa	0	0	3	0	0
	Histone H4, major OS=Tetrahymena pyriformis OX=5908 PE=1 SV=2	P02310 (+1)	11 kDa	1	0	1	0	0
	Glutathione S-transferase omega-1 OS=Homo sapiens OX=9606 GN=GSTO1 PE=1 SV=2	P78417	28 kDa	0	0	0	0	3
	Proteasome subunit beta type-6 OS=Homo sapiens OX=9606 GN=PSMB6 PE=1 SV=4	P28072	25 kDa	1	0	0	0	3
	30S ribosomal protein S7 OS=Micrococcus luteus (strain ATCC 4698 / DSM 20030 / JCM 1464 / NBRC 3333 / NCIMB 9278 / NCTC 2665 / VKM Ac-2230) OX=465515 GN=rpsG PE=3 SV=1	C5CC68 (+1)	17 kDa	0	0	0	3	0
	Immunoglobulin lambda variable 3-10 OS=Homo sapiens OX=9606 GN=IGLV3-10 PE=3 SV=2	A0A075B6K4	12 kDa	0	0	0	1	1
	Large tegument protein deneddylase OS=Equine herpesvirus 2 (strain 86/87) OX=82831 GN=64 PE=3 SV=2	Q66666	404 kDa	1	2	0	0	0
	Immunoglobulin kappa variable 1-16 OS=Homo sapiens OX=9606 GN=IGKV1-16 PE=1 SV=2	P04430	13 kDa	1	1	0	0	0
	Sensor protein BceS OS=Bacillus subtilis (strain 168) OX=224308 GN=bceS PE=3 SV=1	O35044	39 kDa	0	1	0	1	0
	50S ribosomal protein L22 OS=Micrococcus luteus (strain ATCC 4698 / DSM 20030 / JCM 1464 / NBRC 3333 / NCIMB 9278 / NCTC 2665 / VKM Ac-2230) OX=465515 GN=rplV PE=3 SV=1	C5CC57	13 kDa	0	0	0	4	0
	Complement component C8 alpha chain OS=Homo sapiens OX=9606 GN=C8A PE=1 SV=2	P07357	65 kDa	0	1	1	0	2
	CRISPR-associated protein Csx1 1 OS=Methanocaldococcus jannaschii (strain ATCC 43067 / DSM 2661 / JAL-1 / JCM 10045 / NBRC 100440) OX=243232 GN=csx1a PE=3 SV=1	Q59060	55 kDa	1	0	2	0	0
	Lymphocyte antigen 6D OS=Homo sapiens OX=9606 GN=LY6D PE=1 SV=1	Q14210	13 kDa	0	0	1	0	0
	Probable methyltransferase PMT10 OS=Arabidopsis thaliana OX=3702 GN=At1g77260 PE=2 SV=1	Q94KE1	74 kDa	1	0	0	0	2
	BTB and MATH domain-containing protein 34 OS=Caenorhabditis elegans OX=6239 GN=bath-34 PE=4 SV=1	Q9XUM6	44 kDa	1	0	0	0	0
	60 kDa chaperonin 2 OS=Arthrobacter sp. (strain FB24) OX=290399 GN=groL2 PE=3 SV=1	A0JYZ5 (+2)	56 kDa	0	0	0	5	0
	Anionic trypsin-2 OS=Mus musculus OX=10090 GN=Prss2 PE=1 SV=1	P07146	26 kDa	2	2	0	0	0
	Adenylate kinase OS=Kluyveromyces lactis (strain ATCC 8585 / CBS 2359 / DSM 70799 / NBRC 1267 / NRRL Y-1140 / WM37) OX=284590 GN=ADK1 PE=3 SV=1	Q6CK57	25 kDa	0	0	2	1	1
	60 kDa chaperonin OS=Coprothermobacter proteolyticus (strain ATCC 35245 / DSM 5265 / BT) OX=309798 GN=groL PE=3 SV=1	B5Y894	58 kDa	0	0	0	2	0
	Phosphoglycerate kinase OS=Neurospora crassa (strain ATCC 24698 / 74-OR23-1A / CBS 708.71 / DSM 1257 / FGSC 987) OX=367110 GN=pgk-1 PE=2 SV=2	P38667	45 kDa	1	0	1	0	0
	Retinoic acid receptor responder protein 2 OS=Mus musculus OX=10090 GN=Rarres2 PE=1 SV=1	Q9DD06	18 kDa	0	0	3	1	1
	Putative heat shock protein 2 (Fragment) OS=Pseudotsuga menziesii OX=3357 PE=1 SV=1	P85917	1 kDa	0	0	0	0	2
	Peroxisome biogenesis protein 2 OS=Arabidopsis thaliana OX=3702 GN=PEX2 PE=1 SV=1	Q9CA86	38 kDa	0	0	3	0	0
	Endoribonuclease YbeY OS=Campylobacter jejuni subsp. jejuni serotype O:23/36 (strain 81-176) OX=354242 GN=ybeY PE=3 SV=1	A1VXK4 (+1)	15 kDa	0	1	0	1	0
	Adenosylhomocysteinase OS=Prochlorococcus marinus subsp. pastoris (strain CCMP1986 / NIES-2087 / MED4) OX=59919 GN=ahcY PE=3 SV=1	Q7UZN3	52 kDa	0	1	0	0	1
	S-adenosylmethionine:tRNA ribosyltransferase-isomerase OS=Vibrio cholerae serotype O1 (strain ATCC 39541 / Classical Ogawa 395 / O395) OX=345073 GN=queA PE=3 SV=1	A5F3H1 (+1)	39 kDa	1	0	1	0	0
	Mediator of RNA polymerase II transcription subunit 12-like protein OS=Mus musculus OX=10090 GN=Med12l PE=1 SV=2	Q8BQM9	241 kDa	1	1	0	0	0
	WUSCHEL-related homeobox 9 OS=Arabidopsis thaliana OX=3702 GN=WOX9 PE=2 SV=1	Q6X7J4	42 kDa	1	0	1	0	1
	Calponin-3 OS=Bos taurus OX=9913 GN=CNN3 PE=2 SV=1	Q32L92	36 kDa	0	0	1	1	0
	Peroxisomal NADH pyrophosphatase NUDT12 OS=Bos taurus OX=9913 GN=NUDT12 PE=2 SV=1	Q29RH3 (+2)	50 kDa	0	0	0	1	2
	Uncharacterized shell protein 7 OS=Pinctada margaritifera OX=102329 PE=1 SV=1	H2A0N6	10 kDa	0	1	0	1	1
	Cluster of Alpha-adducin OS=Homo sapiens OX=9606 GN=ADD1 PE=1 SV=2 (P35611)	P35611 [8]	81 kDa	0	0	5	0	0
	Cluster of Ras-related protein Rab-11B OS=Diplobatis ommata OX=1870830 PE=2 SV=1 (P22129)	P22129 [4]	25 kDa	0	0	2	0	0
	Cluster of Elongation factor G OS=Leifsonia xyli subsp. xyli (strain CTCB07) OX=281090 GN=fusA PE=3 SV=1 (Q6ACY9)	Q6ACY9 [3]	77 kDa	0	0	0	3	0
	Cluster of ATP synthase subunit alpha OS=Mycobacterium gilvum (strain PYR-GCK) OX=350054 GN=atpA PE=3 SV=1 (A4T8K0)	A4T8K0 [4]	59 kDa	0	0	0	3	0
	Cluster of 50S ribosomal protein L5 OS=Micrococcus luteus (strain ATCC 4698 / DSM 20030 / JCM 1464 / NBRC 3333 / NCIMB 9278 / NCTC 2665 / VKM Ac-2230) OX=465515 GN=rplE PE=3 SV=1 (C5CC50)	C5CC50 [2]	22 kDa	0	0	0	1	0
	Hemorrhagic metalloproteinase-disintegrin-like kaouthiagin OS=Naja kaouthia OX=8649 PE=1 SV=1	P82942	44 kDa	0	0	0	0	3
	Programmed cell death protein 5 OS=Mus musculus OX=10090 GN=Pdcd5 PE=1 SV=3	P56812	14 kDa	0	0	2	0	0
	Resistin OS=Homo sapiens OX=9606 GN=RETN PE=1 SV=1	Q9HD89	11 kDa	0	0	2	0	0
	UV excision repair protein RAD23 homolog B OS=Homo sapiens OX=9606 GN=RAD23B PE=1 SV=1	P54727	43 kDa	0	0	5	0	0
	Crk-like protein OS=Homo sapiens OX=9606 GN=CRKL PE=1 SV=1	P46109 (+2)	34 kDa	0	0	5	0	0
	50S ribosomal protein L14 OS=Micrococcus luteus (strain ATCC 4698 / DSM 20030 / JCM 1464 / NBRC 3333 / NCIMB 9278 / NCTC 2665 / VKM Ac-2230) OX=465515 GN=rplN PE=3 SV=1	C5CC52 (+1)	13 kDa	0	0	0	2	0
	2,3-bisphosphoglycerate-dependent phosphoglycerate mutase OS=Serratia proteamaculans (strain 568) OX=399741 GN=gpmA PE=3 SV=1	A8GBA2	29 kDa	0	0	0	0	2
	Carcinoembryonic antigen-related cell adhesion molecule 8 OS=Homo sapiens OX=9606 GN=CEACAM8 PE=1 SV=2	P31997	38 kDa	0	0	3	0	0
	Ezrin OS=Homo sapiens OX=9606 GN=EZR PE=1 SV=4	P15311	69 kDa	0	0	2	0	0
	Macrophage-capping protein OS=Homo sapiens OX=9606 GN=CAPG PE=1 SV=2	P40121 (+1)	38 kDa	2	1	0	0	0
	Plastin-3 OS=Bos taurus OX=9913 GN=PLS3 PE=2 SV=1	A7E3Q8 (+6)	71 kDa	1	0	0	0	3
	Serpin B12 OS=Homo sapiens OX=9606 GN=SERPINB12 PE=1 SV=1	Q96P63 (+1)	46 kDa	0	0	1	0	0
	30S ribosomal protein S10 OS=Paenarthrobacter aurescens (strain TC1) OX=290340 GN=rpsJ PE=3 SV=1	A1R8U6 (+2)	12 kDa	0	0	0	3	0
	Midasin OS=Saccharomyces cerevisiae (strain ATCC 204508 / S288c) OX=559292 GN=MDN1 PE=1 SV=1	Q12019	559 kDa	0	0	0	1	0
	Elongation factor G 2 OS=Trichodesmium erythraeum (strain IMS101) OX=203124 GN=fusA2 PE=3 SV=1	Q10W80	77 kDa	0	0	0	2	0
	Serum amyloid A-4 protein OS=Homo sapiens OX=9606 GN=SAA4 PE=1 SV=2	P35542	15 kDa	1	0	0	0	0
	50S ribosomal protein L21 OS=Kocuria rhizophila (strain ATCC 9341 / DSM 348 / NBRC 103217 / DC2201) OX=378753 GN=rplU PE=3 SV=1	B2GGD7 (+1)	11 kDa	0	0	0	2	0
	Protein S100-A12 OS=Homo sapiens OX=9606 GN=S100A12 PE=1 SV=2	P80511	11 kDa	1	0	0	0	0
	Ras-related protein Rab-21 OS=Mus musculus OX=10090 GN=Rab21 PE=1 SV=4	P35282 (+4)	24 kDa	0	0	2	0	0
	30S ribosomal protein S18 OS=Arthrobacter sp. (strain FB24) OX=290399 GN=rpsR PE=3 SV=1	A0K2H3 (+1)	9 kDa	0	0	0	2	0
	Isoform b of Dipeptidyl peptidase family member 6 OS=Caenorhabditis elegans OX=6239 GN=dpf-6	P34422-2	57 kDa	0	0	1	0	0
	Spermatid-specific manchette-related protein 1 OS=Mus musculus OX=10090 GN=Smrp1 PE=1 SV=1	Q2MH31 (+1)	30 kDa	0	0	1	0	0
	DNA polymerase OS=Streptococcus phage Cp-1 OX=10747 GN=5 PE=3 SV=1	Q37989	66 kDa	0	0	0	0	0
	Ferritin heavy chain OS=Trichosurus vulpecula OX=9337 GN=FTH1 PE=2 SV=3	Q9XT73	21 kDa	0	0	0	0	3
	Dual 3',5'-cyclic-AMP and -GMP phosphodiesterase 11A OS=Takifugu rubripes OX=31033 GN=pde11a PE=3 SV=1	Q1KKS3	102 kDa	1	0	0	2	1
	DNA mismatch repair protein MSH3 OS=Chaetomium globosum (strain ATCC 6205 / CBS 148.51 / DSM 1962 / NBRC 6347 / NRRL 1970) OX=306901 GN=MSH3 PE=3 SV=1	Q2HFD4	126 kDa	0	0	2	0	0
	FKBP-type peptidyl-prolyl cis-trans isomerase FkpA OS=Escherichia coli (strain K12) OX=83333 GN=fkpA PE=1 SV=1	P45523 (+1)	29 kDa	0	0	0	0	3
	Ig heavy chain V region AC38 205.12 OS=Mus musculus OX=10090 PE=1 SV=1	P06330	13 kDa	0	1	0	0	2
	Immunoglobulin kappa variable 6D-21 OS=Homo sapiens OX=9606 GN=IGKV6D-21 PE=3 SV=1	A0A0A0MT36	12 kDa	2	1	0	0	0
	Isoform 2 of DNA repair and recombination protein RAD54B OS=Homo sapiens OX=9606 GN=RAD54B	Q9Y620-2	13 kDa	1	1	0	0	0
	Alpha-synuclein OS=Mus musculus OX=10090 GN=Snca PE=1 SV=2	O55042 (+9)	14 kDa	0	0	3	0	0
	Putative 8-amino-7-oxononanoate synthase OS=Acaryochloris marina (strain MBIC 11017) OX=329726 GN=bioF PE=3 SV=1	B0C205	42 kDa	1	2	0	0	1
	Regulatory protein NPR2 OS=Arabidopsis thaliana OX=3702 GN=NPR2 PE=1 SV=1	Q9SZI3	68 kDa	0	0	2	0	0
	Phosphoglycerate mutase 1 OS=Homo sapiens OX=9606 GN=PGAM1 PE=1 SV=2	P18669 (+3)	29 kDa	1	0	0	0	1
	DNA repair and recombination protein RAD26 OS=Saccharomyces cerevisiae (strain ATCC 204508 / S288c) OX=559292 GN=RAD26 PE=1 SV=1	P40352	125 kDa	1	0	1	0	0
	Uncharacterized protein FPV006/FPV255 OS=Fowlpox virus (strain NVSL) OX=928301 GN=FPV006 PE=3 SV=2	P14361	48 kDa	1	2	0	0	0
	CinA-like protein OS=Sorangium cellulosum (strain So ce56) OX=448385 GN=sce8168 PE=3 SV=2	A9FML0	44 kDa	0	0	0	0	0
	SH3 domain-binding glutamic acid-rich-like protein 3 OS=Bos taurus OX=9913 GN=SH3BGRL3 PE=3 SV=1	Q3ZCL8 (+2)	10 kDa	2	1	0	0	0
	UDP-N-acetylglucosamine--N-acetylmuramyl-(pentapeptide) pyrophosphoryl-undecaprenol N-acetylglucosamine transferase OS=Methylobacillus flagellatus (strain KT / ATCC 51484 / DSM 6875) OX=265072 GN=murG PE=3 SV=1	Q1GZ01	39 kDa	1	0	1	0	0
	Portal protein OS=Human herpesvirus 2 (strain HG52) OX=10315 GN=UL6 PE=3 SV=1	P89429	75 kDa	0	0	1	0	0
	Filaggrin OS=Homo sapiens OX=9606 GN=FLG PE=1 SV=3	P20930	435 kDa	0	0	0	0	0
	Serine/threonine-protein kinase akt-2 OS=Caenorhabditis elegans OX=6239 GN=akt-2 PE=1 SV=1	Q9XTG7	61 kDa	0	1	0	0	1
	Serine hydroxymethyltransferase OS=Treponema pallidum (strain Nichols) OX=243276 GN=glyA PE=3 SV=1	O83349	63 kDa	0	0	0	0	0
	Putative sporulation transcription regulator WhiA OS=Tropheryma whipplei (strain TW08/27) OX=218496 GN=whiA PE=3 SV=1	Q83HP5	35 kDa	0	0	0	0	3
	Nuclear receptor coactivator 2 OS=Xenopus laevis OX=8355 GN=ncoa2 PE=2 SV=1	Q9W705	166 kDa	0	0	0	1	0
	DNA ligase OS=Pseudoalteromonas atlantica (strain T6c / ATCC BAA-1087) OX=342610 GN=ligA PE=3 SV=1	Q15UZ1	74 kDa	0	0	0	1	0
	Methionyl-tRNA formyltransferase OS=Mycoplasma genitalium (strain ATCC 33530 / G-37 / NCTC 10195) OX=243273 GN=fmt PE=3 SV=1	P47605	36 kDa	0	0	3	0	0
	Glucose-6-phosphate isomerase OS=Cyanothece sp. (strain PCC 7425 / ATCC 29141) OX=395961 GN=pgi PE=3 SV=1	B8HVV6	58 kDa	0	0	1	0	0
	Arabinose import ATP-binding protein AraG OS=Chromohalobacter salexigens (strain DSM 3043 / ATCC BAA-138 / NCIMB 13768) OX=290398 GN=araG PE=3 SV=1	Q1QYT1	55 kDa	1	0	0	0	0
	Cytochrome c peroxidase, mitochondrial OS=Yarrowia lipolytica (strain CLIB 122 / E 150) OX=284591 GN=CCP1 PE=3 SV=1	Q6C0Z6	38 kDa	0	0	0	0	1
	Imidazole glycerol phosphate synthase subunit HisF OS=Roseiflexus sp. (strain RS-1) OX=357808 GN=hisF PE=3 SV=1	A5UY52	28 kDa	0	1	1	1	0
	Genome polyprotein OS=Peanut mottle virus (strain M) OX=103926 PE=3 SV=1	O56075	351 kDa	0	0	0	0	0
	Putative transporter AmpG 1 OS=Rickettsia typhi (strain ATCC VR-144 / Wilmington) OX=257363 GN=ampG1 PE=3 SV=1	Q68WQ5	50 kDa	0	0	0	0	0
	Probably inactive leucine-rich repeat receptor-like protein kinase At2g25790 OS=Arabidopsis thaliana OX=3702 GN=At2g25790 PE=2 SV=1	O82318	106 kDa	0	0	1	0	2
	Bifunctional serine/threonine-protein kinase/NEDD4-like E3 ubiquitin-protein ligase OS=Dictyostelium discoideum OX=44689 GN=DDB_G0276527 PE=3 SV=2	Q8SSY6	213 kDa	0	1	0	1	0
	BMP-binding endothelial regulator protein OS=Mus musculus OX=10090 GN=Bmper PE=1 SV=1	Q8CJ69	76 kDa	0	0	0	2	0
	Ketol-acid reductoisomerase (NADP(+)) OS=Acidithiobacillus ferrooxidans (strain ATCC 23270 / DSM 14882 / CIP 104768 / NCIMB 8455) OX=243159 GN=ilvC PE=3 SV=1	B7J643	36 kDa	0	0	0	0	3
	Cluster of Enolase OS=Vibrio cholerae serotype O1 (strain ATCC 39315 / El Tor Inaba N16961) OX=243277 GN=eno PE=3 SV=1 (Q9KPC5)	Q9KPC5 [18]	46 kDa	0	0	0	0	1
	Cluster of Acidic phospholipase A2 Tbo-E6 OS=Trimeresurus borneensis OX=109778 PE=1 SV=1 (Q2YHJ3)	Q2YHJ3 [14]	16 kDa	0	0	2	0	0
	Cluster of Histone H2B type 1-L OS=Homo sapiens OX=9606 GN=HIST1H2BL PE=1 SV=3 (Q99880)	Q99880 [2]	14 kDa	1	0	1	0	0
	Cluster of NFX1-type zinc finger-containing protein 1 OS=Homo sapiens OX=9606 GN=ZNFX1 PE=2 SV=2 (Q9P2E3)	Q9P2E3 [2]	220 kDa	0	0	0	1	2
	Cluster of Enolase OS=Staphylococcus saprophyticus subsp. saprophyticus (strain ATCC 15305 / DSM 20229) OX=342451 GN=eno PE=3 SV=1 (Q49W03)	Q49W03 [4]	47 kDa	0	0	0	0	2
	Cluster of Ras-related protein rab7 OS=Epinephelus coioides OX=94232 GN=rab7 PE=1 SV=1 (H9BW96)	H9BW96 [7]	24 kDa	0	0	7	0	0
	Cluster of Proteasome subunit beta type-4 OS=Homo sapiens OX=9606 GN=PSMB4 PE=1 SV=4 (P28070)	P28070 [2]	29 kDa	0	0	0	0	4
	Cluster of Adenylyl cyclase-associated protein 1 OS=Homo sapiens OX=9606 GN=CAP1 PE=1 SV=5 (Q01518)	Q01518 [5]	52 kDa	2	0	0	0	0
	LIM and SH3 domain protein 1 OS=Rattus norvegicus OX=10116 GN=Lasp1 PE=1 SV=1	Q99MZ8	30 kDa	0	0	2	0	0
	Fructose-bisphosphate aldolase C OS=Homo sapiens OX=9606 GN=ALDOC PE=1 SV=2	P09972 (+2)	39 kDa	2	2	0	0	0
	Biliverdin reductase A OS=Homo sapiens OX=9606 GN=BLVRA PE=1 SV=2	P53004	33 kDa	0	0	2	0	0
	Glutamine-binding periplasmic protein OS=Escherichia coli O6:H1 (strain CFT073 / ATCC 700928 / UPEC) OX=199310 GN=glnH PE=3 SV=1	P0AEQ4	27 kDa	0	0	0	0	3
	Transgelin-2 OS=Homo sapiens OX=9606 GN=TAGLN2 PE=1 SV=3	P37802 (+4)	22 kDa	2	0	0	0	0
	Acylphosphatase-1 OS=Homo sapiens OX=9606 GN=ACYP1 PE=1 SV=2	P07311	11 kDa	0	0	2	0	0
	Ficolin-3 OS=Homo sapiens OX=9606 GN=FCN3 PE=1 SV=2	O75636 (+1)	33 kDa	0	2	0	0	0
	Cell division protein FtsZ OS=Kocuria rhizophila (strain ATCC 9341 / DSM 348 / NBRC 103217 / DC2201) OX=378753 GN=ftsZ PE=3 SV=2	P45499	43 kDa	0	0	0	3	0
	Fumarate hydratase, mitochondrial OS=Sus scrofa OX=9823 GN=FH PE=1 SV=1	P10173	50 kDa	2	0	0	0	0
	10 kDa chaperonin OS=Micrococcus luteus (strain ATCC 4698 / DSM 20030 / JCM 1464 / NBRC 3333 / NCIMB 9278 / NCTC 2665 / VKM Ac-2230) OX=465515 GN=groS PE=3 SV=1	C5CC02	10 kDa	0	0	0	3	0
	Arginase-1 OS=Homo sapiens OX=9606 GN=ARG1 PE=1 SV=2	P05089 (+1)	35 kDa	1	1	0	0	0
	14-3-3 protein zeta/delta OS=Pongo abelii OX=9601 GN=YWHAZ PE=2 SV=1	Q5R651	28 kDa	2	0	1	0	0
	EPTC-inducible aldehyde dehydrogenase OS=Rhodococcus erythropolis OX=1833 GN=thcA PE=1 SV=2	P46369	55 kDa	0	0	0	1	0
	Catalase A OS=Staphylococcus xylosus OX=1288 GN=katA PE=3 SV=1	Q9EV50	57 kDa	0	0	0	0	1
	60 kDa chaperonin OS=Leifsonia xyli subsp. xyli (strain CTCB07) OX=281090 GN=groL PE=3 SV=1	Q6ADK2	57 kDa	0	0	0	1	0
	Cathepsin D OS=Homo sapiens OX=9606 GN=CTSD PE=1 SV=1	P07339	45 kDa	1	0	0	0	1
	Lysozyme C OS=Nasalis larvatus OX=43780 GN=LYZ PE=3 SV=1	P79811 (+1)	16 kDa	0	0	1	0	0
	Creatine kinase, testis isozyme OS=Oncorhynchus mykiss OX=8022 GN=tck1 PE=2 SV=1	P24722	43 kDa	3	0	0	0	0
	F-box DNA helicase 1 OS=Gallus gallus OX=9031 GN=FBXO18 PE=2 SV=2	F1ND48	115 kDa	1	1	0	0	0
	Maturase K OS=Adesmia lanata OX=104308 GN=matK PE=3 SV=1	Q9GI85	61 kDa	1	0	0	1	0
	Breast cancer type 2 susceptibility protein OS=Homo sapiens OX=9606 GN=BRCA2 PE=1 SV=3	P51587	384 kDa	1	0	0	0	0
	50S ribosomal protein L18 OS=Streptomyces griseus subsp. griseus (strain JCM 4626 / NBRC 13350) OX=455632 GN=rplR PE=3 SV=1	B1W3Z1 (+3)	14 kDa	0	0	0	3	0
	50S ribosomal protein L28 OS=Micrococcus luteus (strain ATCC 4698 / DSM 20030 / JCM 1464 / NBRC 3333 / NCIMB 9278 / NCTC 2665 / VKM Ac-2230) OX=465515 GN=rpmB PE=3 SV=1	C5C6R3	9 kDa	0	0	0	3	0
	Nucleoid-associated protein Sfri_2491 OS=Shewanella frigidimarina (strain NCIMB 400) OX=318167 GN=Sfri_2491 PE=3 SV=1	Q080H9	38 kDa	1	0	0	2	0
	Factor XIIa inhibitor OS=Bos taurus OX=9913 PE=1 SV=1	P50448	52 kDa	0	0	1	0	0
	Cytochrome b559 subunit alpha OS=Cyanothece sp. (strain PCC 8801) OX=41431 GN=psbE PE=3 SV=1	B7K626	9 kDa	0	0	3	0	0
	Cellular tumor antigen p53 OS=Felis catus OX=9685 GN=TP53 PE=2 SV=1	P41685	43 kDa	0	0	1	0	0
	Thrombospondin-4 OS=Rattus norvegicus OX=10116 GN=Thbs4 PE=1 SV=1	P49744	108 kDa	0	0	2	0	0
	Cytochrome b OS=Synbranchus marmoratus OX=181452 GN=mt-cyb PE=3 SV=1	Q8HL81	44 kDa	0	0	2	1	0
	Muscarinic toxin-like protein 2 OS=Naja kaouthia OX=8649 PE=1 SV=1	P82463	7 kDa	0	0	0	0	2
	Serpin B3 OS=Homo sapiens OX=9606 GN=SERPINB3 PE=1 SV=2	P29508 (+1)	45 kDa	0	0	2	0	0
	Coatomer subunit beta' OS=Dictyostelium discoideum OX=44689 GN=copb2 PE=3 SV=1	Q54YD8	113 kDa	0	0	1	0	0
	Solute carrier family 35 member C2 OS=Homo sapiens OX=9606 GN=SLC35C2 PE=1 SV=2	Q9NQQ7 (+1)	40 kDa	0	0	0	1	0
	Phosphoprotein OS=Infectious hematopoietic necrosis virus (strain WRAC) OX=429314 GN=P PE=3 SV=1	Q82681	26 kDa	1	1	0	0	0
	Immunoglobulin lambda variable 9-49 OS=Homo sapiens OX=9606 GN=IGLV9-49 PE=1 SV=1	A0A0B4J1Y8	13 kDa	1	0	0	0	1
	C-reactive protein OS=Homo sapiens OX=9606 GN=CRP PE=1 SV=1	P02741	25 kDa	2	0	0	0	0
	Kinesin-like protein KIN-14L OS=Oryza sativa subsp. japonica OX=39947 GN=KIN14L PE=2 SV=1	B9FS74	145 kDa	0	0	1	0	0
	Putative thymidylate synthase OS=Methanothermobacter thermautotrophicus (strain ATCC 29096 / DSM 1053 / JCM 10044 / NBRC 100330 / Delta H) OX=187420 GN=thyA PE=3 SV=3	O26868	26 kDa	0	0	1	0	2
	Rab GDP dissociation inhibitor beta OS=Canis lupus familiaris OX=9615 GN=GDI2 PE=2 SV=1	O97556	50 kDa	0	1	0	0	1
	Leucine--tRNA ligase OS=Janthinobacterium sp. (strain Marseille) OX=375286 GN=leuS PE=3 SV=1	A6T239	99 kDa	0	0	0	1	0
	Cysteine--tRNA ligase OS=Brachyspira hyodysenteriae (strain ATCC 49526 / WA1) OX=565034 GN=cysS PE=3 SV=1	C0R1J9	55 kDa	1	1	1	0	0
	Centrosome-associated protein 350 OS=Mus musculus OX=10090 GN=Cep350 PE=1 SV=1	E9Q309	346 kDa	2	0	0	0	1
	116 kDa U5 small nuclear ribonucleoprotein component OS=Homo sapiens OX=9606 GN=EFTUD2 PE=1 SV=1	Q15029 (+1)	109 kDa	0	0	0	0	1
	Prolipoprotein diacylglyceryl transferase OS=Janthinobacterium sp. (strain Marseille) OX=375286 GN=lgt PE=3 SV=1	A6SVP3	30 kDa	0	0	1	0	1
	Phosphatidylserine decarboxylase proenzyme 1, mitochondrial OS=Toxoplasma gondii (strain ATCC 50853 / GT1) OX=507601 GN=PSD1mt PE=1 SV=2	Q1PCQ8	48 kDa	1	0	0	0	2
	Ornithine aminotransferase car2 OS=Schizosaccharomyces pombe (strain 972 / ATCC 24843) OX=284812 GN=car2 PE=2 SV=1	Q9P7L5	48 kDa	0	0	2	0	0
	Ubiquitin-conjugating enzyme E2 N OS=Mus musculus OX=10090 GN=Ube2n PE=1 SV=1	P61089 (+1)	17 kDa	1	0	0	0	0
	Dihydroxy-acid dehydratase OS=Arthrobacter sp. (strain FB24) OX=290399 GN=ilvD PE=3 SV=1	A0JXZ9	60 kDa	0	0	0	1	0
	ELMO domain-containing protein 3 OS=Mus musculus OX=10090 GN=Elmod3 PE=1 SV=1	Q91YP6	43 kDa	0	2	0	0	0
	Phospho-N-acetylmuramoyl-pentapeptide-transferase OS=Psychromonas ingrahamii (strain 37) OX=357804 GN=mraY PE=3 SV=1	A1SU16	40 kDa	0	0	0	0	1
	Threonine--tRNA ligase OS=Pyrobaculum neutrophilum (strain DSM 2338 / JCM 9278 / V24Sta) OX=444157 GN=thrS PE=3 SV=1	B1YD09	71 kDa	0	0	0	0	1
	ATP synthase subunit b OS=Micrococcus luteus (strain ATCC 4698 / DSM 20030 / JCM 1464 / NBRC 3333 / NCIMB 9278 / NCTC 2665 / VKM Ac-2230) OX=465515 GN=atpF PE=1 SV=2	P80285	20 kDa	0	0	0	2	0
	Immunoglobulin kappa variable 1D-16 OS=Homo sapiens OX=9606 GN=IGKV1D-16 PE=3 SV=2	P01601	13 kDa	1	0	0	0	0
	tRNA uridine 5-carboxymethylaminomethyl modification enzyme MnmG OS=Xanthomonas campestris pv. campestris (strain B100) OX=509169 GN=mnmG PE=3 SV=1	B0RMP9 (+1)	69 kDa	0	2	0	0	0
	Unconventional myosin-XV OS=Mus musculus OX=10090 GN=Myo15a PE=1 SV=2	Q9QZZ4 (+2)	396 kDa	1	0	0	0	0
	Laminin subunit alpha-5 OS=Homo sapiens OX=9606 GN=LAMA5 PE=1 SV=8	O15230	400 kDa	0	0	1	0	0
	Gamma-glutamylcyclotransferase OS=Homo sapiens OX=9606 GN=GGCT PE=1 SV=1	O75223	21 kDa	0	0	2	0	0
	CTP synthase OS=Idiomarina loihiensis (strain ATCC BAA-735 / DSM 15497 / L2-TR) OX=283942 GN=pyrG PE=3 SV=1	Q5R142	61 kDa	0	0	0	0	1
	Threonine--tRNA ligase OS=Zymomonas mobilis subsp. mobilis (strain ATCC 31821 / ZM4 / CP4) OX=264203 GN=thrS PE=3 SV=1	Q5NPH1	75 kDa	0	0	0	0	1
	Metalloprotease MJ0996 OS=Methanocaldococcus jannaschii (strain ATCC 43067 / DSM 2661 / JAL-1 / JCM 10045 / NBRC 100440) OX=243232 GN=MJ0996 PE=3 SV=2	Q58403	50 kDa	0	2	0	0	1
	Cell division protein FtsZ 2 OS=Rhizobium meliloti (strain 1021) OX=266834 GN=ftsZ2 PE=3 SV=2	P45484	36 kDa	0	0	1	0	0
	UPF0678 fatty acid-binding protein-like protein MUL_0429 OS=Mycobacterium ulcerans (strain Agy99) OX=362242 GN=MUL_0429 PE=3 SV=1	A0PLC0 (+4)	21 kDa	1	0	0	0	0
	GTPase Obg OS=Desulfatibacillum alkenivorans (strain AK-01) OX=439235 GN=obg PE=3 SV=1	B8FM68	36 kDa	0	0	1	0	1
	6-phosphogluconate dehydrogenase, decarboxylating 1 OS=Spinacia oleracea OX=3562 GN=pgdC PE=1 SV=1	Q94KU1	53 kDa	0	0	1	0	0
	Nucleolar protein 16 OS=Saccharomyces cerevisiae (strain YJM789) OX=307796 GN=NOP16 PE=3 SV=1	A6ZQU8	27 kDa	1	1	0	0	0
	Alanine--tRNA ligase OS=Methanoregula boonei (strain DSM 21154 / JCM 14090 / 6A8) OX=456442 GN=alaS PE=3 SV=1	A7I7S4	101 kDa	0	0	2	0	0
	Bifunctional protein FolD OS=Psychrobacter sp. (strain PRwf-1) OX=349106 GN=folD PE=3 SV=1	A5WGG4	31 kDa	0	0	1	0	0
	NADP-dependent malic enzyme OS=Phaseolus vulgaris OX=3885 GN=ME1 PE=2 SV=1	P12628	65 kDa	0	1	0	1	0
	UvrABC system protein B OS=Lactobacillus casei (strain BL23) OX=543734 GN=uvrB PE=3 SV=1	B3WCQ5	77 kDa	0	0	0	0	0
	Cluster of Fatty acid-binding protein, adipocyte OS=Cervus elaphus OX=9860 GN=FABP4 PE=2 SV=1 (A6YLM6)	A6YLM6 [7]	15 kDa	2	0	0	0	0
	Cluster of Polypyrimidine tract-binding protein 1 OS=Mus musculus OX=10090 GN=Ptbp1 PE=1 SV=2 (P17225)	P17225 [9]	56 kDa	0	0	2	0	0
	Ly6/PLAUR domain-containing protein 3 OS=Homo sapiens OX=9606 GN=LYPD3 PE=1 SV=2	O95274	36 kDa	0	0	2	0	0
	Laminin subunit alpha-4 OS=Mus musculus OX=10090 GN=Lama4 PE=1 SV=2	P97927	202 kDa	0	0	1	0	0
	Catalase OS=Micrococcus luteus OX=1270 GN=katA PE=1 SV=2	P29422	57 kDa	0	0	0	1	0
	Heat shock 70 kDa protein OS=Emericella nidulans (strain FGSC A4 / ATCC 38163 / CBS 112.46 / NRRL 194 / M139) OX=227321 GN=hsp70 PE=1 SV=1	Q5B2V1	70 kDa	0	0	1	0	1
	Enolase OS=Micrococcus luteus (strain ATCC 4698 / DSM 20030 / JCM 1464 / NBRC 3333 / NCIMB 9278 / NCTC 2665 / VKM Ac-2230) OX=465515 GN=eno PE=3 SV=1	C5C987	46 kDa	0	0	0	1	0
	Peptidase B OS=Serratia proteamaculans (strain 568) OX=399741 GN=pepB PE=3 SV=1	A8GHX6	46 kDa	0	0	0	0	1
	Chaperone protein DnaK OS=Pseudarthrobacter chlorophenolicus (strain ATCC 700700 / DSM 12829 / CIP 107037 / JCM 12360 / KCTC 9906 / NCIMB 13794 / A6) OX=452863 GN=dnaK PE=3 SV=1	B8H6Q1	67 kDa	0	0	0	3	0
	Tenascin OS=Homo sapiens OX=9606 GN=TNC PE=1 SV=3	P24821 (+4)	241 kDa	0	0	1	0	0
	DNA-directed RNA polymerase subunit beta' OS=Uncultured termite group 1 bacterium phylotype Rs-D17 OX=471821 GN=rpoC PE=3 SV=1	B1GZ76	179 kDa	0	0	0	0	1
	Putative replication factor C large subunit OS=Acanthamoeba polyphaga mimivirus OX=212035 GN=MIMI_R411 PE=3 SV=1	Q5UQK9	61 kDa	0	0	0	0	1
	Syntaxin-7 OS=Homo sapiens OX=9606 GN=STX7 PE=1 SV=4	O15400	30 kDa	0	0	1	0	0
	Probable cytochrome P450 6a23 OS=Drosophila melanogaster OX=7227 GN=Cyp6a23 PE=2 SV=2	Q9V771	58 kDa	1	0	0	0	0
	Uncharacterized protein MJ1054 OS=Methanocaldococcus jannaschii (strain ATCC 43067 / DSM 2661 / JAL-1 / JCM 10045 / NBRC 100440) OX=243232 GN=MJ1054 PE=3 SV=1	Q58454	103 kDa	0	1	0	0	0
	Nucleophosmin OS=Homo sapiens OX=9606 GN=NPM1 PE=1 SV=2	P06748 (+4)	33 kDa	0	0	1	0	0
	Tumor protein D54 OS=Homo sapiens OX=9606 GN=TPD52L2 PE=1 SV=2	O43399 (+7)	22 kDa	0	0	1	0	0
	Serine--tRNA ligase OS=Paenarthrobacter aurescens (strain TC1) OX=290340 GN=serS PE=3 SV=1	A1R120	47 kDa	0	0	0	1	1
	Gamma-glutamyl phosphate reductase OS=Ochrobactrum anthropi (strain ATCC 49188 / DSM 6882 / JCM 21032 / NBRC 15819 / NCTC 12168) OX=439375 GN=proA PE=3 SV=1	A6WXS2	45 kDa	0	0	0	2	0
	2-methylcitrate synthase OS=Antarctic bacterium DS2-3R OX=56673 GN=gltA PE=1 SV=1	O34002	42 kDa	0	0	0	2	0
	Immunoglobulin lambda variable 6-57 OS=Homo sapiens OX=9606 GN=IGLV6-57 PE=1 SV=2	P01721	13 kDa	1	0	0	1	0
	Elongation factor Tu 2 OS=Desulfotalea psychrophila (strain LSv54 / DSM 12343) OX=177439 GN=tuf2 PE=3 SV=1	Q6AP73 (+2)	43 kDa	0	0	0	2	0
	Nucleoredoxin OS=Xenopus laevis OX=8355 GN=nxn PE=2 SV=1	Q6GM16	47 kDa	0	0	0	1	0
	FeS cluster assembly protein SufB OS=Bacillus subtilis (strain 168) OX=224308 GN=sufB PE=3 SV=1	O32162 (+2)	53 kDa	0	0	0	2	0
	Protein CYR61 OS=Homo sapiens OX=9606 GN=CYR61 PE=1 SV=1	O00622	42 kDa	0	0	1	0	0
	Ran-specific GTPase-activating protein OS=Homo sapiens OX=9606 GN=RANBP1 PE=1 SV=1	P43487	23 kDa	0	0	2	0	0
	Leucine zipper putative tumor suppressor 1 OS=Rattus norvegicus OX=10116 GN=Lzts1 PE=1 SV=3	Q8CFC9	68 kDa	0	0	2	0	0
	Formin-binding protein 1 OS=Homo sapiens OX=9606 GN=FNBP1 PE=1 SV=2	Q96RU3 (+4)	71 kDa	0	0	1	0	0
	Protein CDV3 homolog OS=Homo sapiens OX=9606 GN=CDV3 PE=1 SV=1	Q9UKY7 (+1)	27 kDa	0	0	2	0	0
	Protein-L-isoaspartate(D-aspartate) O-methyltransferase OS=Bos taurus OX=9913 GN=PCMT1 PE=1 SV=2	P15246 (+4)	25 kDa	0	0	2	0	0
	Peptidoglycan-associated lipoprotein OS=Escherichia coli O157:H7 OX=83334 GN=pal PE=3 SV=1	P0A913	19 kDa	0	0	0	0	1
	Immunoglobulin lambda variable 2-18 OS=Homo sapiens OX=9606 GN=IGLV2-18 PE=3 SV=2	A0A075B6J9	12 kDa	0	1	0	0	0
	Proline--tRNA ligase OS=Bordetella pertussis (strain Tohama I / ATCC BAA-589 / NCTC 13251) OX=257313 GN=proS PE=3 SV=1	Q7VTZ8 (+1)	64 kDa	0	0	1	0	0
	Apolipoprotein C-III OS=Homo sapiens OX=9606 GN=APOC3 PE=1 SV=1	P02656 (+1)	11 kDa	0	2	0	0	0
	Isoform 2 of Sex hormone-binding globulin OS=Homo sapiens OX=9606 GN=SHBG	P04278-2	32 kDa	1	1	0	0	0
	Extracellular superoxide dismutase [Cu-Zn] OS=Homo sapiens OX=9606 GN=SOD3 PE=1 SV=2	P08294	26 kDa	0	0	1	0	0
	ATP-dependent DNA helicase RecQ OS=Haemophilus influenzae (strain ATCC 51907 / DSM 11121 / KW20 / Rd) OX=71421 GN=recQ PE=3 SV=1	P71359	70 kDa	0	0	1	0	0
	Uncharacterized protein L360 OS=Acanthamoeba polyphaga mimivirus OX=212035 GN=MIMI_L360 PE=4 SV=1	Q5UQU5	21 kDa	0	0	0	1	0
	Glutamate--cysteine ligase OS=Dictyostelium discoideum OX=44689 GN=gcsA PE=2 SV=1	Q54PC2	72 kDa	1	0	0	1	0
	Calcineurin-binding protein cabin-1 OS=Rattus norvegicus OX=10116 GN=Cabin1 PE=1 SV=1	O88480	243 kDa	1	0	0	0	0
	Glyoxalase domain-containing protein 4 OS=Homo sapiens OX=9606 GN=GLOD4 PE=1 SV=1	Q9HC38 (+1)	35 kDa	0	2	0	0	0
	Cytochrome b5 OS=Musca domestica OX=7370 GN=Cyt-b5 PE=1 SV=1	P49096	15 kDa	0	0	1	0	0
	30S ribosomal protein S2 OS=Pseudomonas stutzeri (strain A1501) OX=379731 GN=rpsB PE=3 SV=1	A4VJS1	27 kDa	0	0	0	0	0
	Polyribonucleotide nucleotidyltransferase OS=Micrococcus luteus (strain ATCC 4698 / DSM 20030 / JCM 1464 / NBRC 3333 / NCIMB 9278 / NCTC 2665 / VKM Ac-2230) OX=465515 GN=pnp PE=3 SV=1	C5C9U0	80 kDa	0	0	0	1	0
	ATP-dependent Clp protease proteolytic subunit 3 OS=Streptomyces avermitilis (strain ATCC 31267 / DSM 46492 / JCM 5070 / NBRC 14893 / NCIMB 12804 / NRRL 8165 / MA-4680) OX=227882 GN=clpP3 PE=3 SV=1	Q82CA6	23 kDa	0	1	0	0	0
	Elongation factor Tu OS=Opitutus terrae (strain DSM 11246 / JCM 15787 / PB90-1) OX=452637 GN=tuf PE=3 SV=1	B1ZPC5	43 kDa	0	0	0	1	0
	Proteasome subunit alpha type-2 OS=Rattus norvegicus OX=10116 GN=Psma2 PE=1 SV=3	P17220 (+1)	26 kDa	0	0	0	0	2
	Proteasome subunit alpha type-6 OS=Bos taurus OX=9913 GN=PSMA6 PE=1 SV=1	Q2YDE4 (+1)	27 kDa	0	0	0	0	2
	ATP-dependent protease subunit HslV OS=Serratia proteamaculans (strain 568) OX=399741 GN=hslV PE=3 SV=1	A8GL95	19 kDa	0	0	0	0	1
	Replication factor C small subunit OS=Thermoplasma volcanium (strain ATCC 51530 / DSM 4299 / JCM 9571 / NBRC 15438 / GSS1) OX=273116 GN=rfcS PE=3 SV=2	Q977Z9	36 kDa	0	1	0	0	0
	Monoacylglycerol lipase ABHD2-B OS=Danio rerio OX=7955 GN=abhd2b PE=2 SV=1	Q05AK6	47 kDa	0	0	0	0	1
	Metalloproteinase inhibitor 1 OS=Homo sapiens OX=9606 GN=TIMP1 PE=1 SV=1	P01033 (+2)	23 kDa	2	0	0	0	0
	DNA-directed RNA polymerase subunit beta' OS=Exiguobacterium sibiricum (strain DSM 17290 / JCM 13490 / 255-15) OX=262543 GN=rpoC PE=3 SV=1	B1YGU3	134 kDa	0	0	2	0	0
	26S proteasome regulatory subunit 7 homolog OS=Saccharomyces cerevisiae (strain ATCC 204508 / S288c) OX=559292 GN=RPT1 PE=1 SV=1	P33299	52 kDa	0	0	0	0	1
	30S ribosomal protein S2 OS=Arthrobacter sp. (strain FB24) OX=290399 GN=rpsB PE=3 SV=1	A0JUP1 (+3)	32 kDa	0	0	0	2	0
	Semaphorin-6D OS=Mus musculus OX=10090 GN=Sema6d PE=1 SV=1	Q76KF0 (+5)	120 kDa	0	0	0	0	1
	N-acetyl-gamma-glutamyl-phosphate reductase OS=Azobacteroides pseudotrichonymphae genomovar. CFP2 OX=511995 GN=argC PE=3 SV=1	B6YQY8	35 kDa	1	1	0	0	0
	Kinesin-like protein KIN-7D, chloroplastic OS=Oryza sativa subsp. japonica OX=39947 GN=KIN7D PE=1 SV=2	Q6YZ52	112 kDa	0	1	0	0	0
	Ig heavy chain V region MOO OS=Canis lupus familiaris OX=9615 PE=1 SV=1	P01785	13 kDa	1	0	0	0	0
	Multidrug resistance-associated protein 6 OS=Homo sapiens OX=9606 GN=ABCC6 PE=1 SV=2	O95255	165 kDa	0	0	0	1	0
	Fetuin-B OS=Homo sapiens OX=9606 GN=FETUB PE=1 SV=2	Q9UGM5 (+1)	42 kDa	0	1	0	0	0
	Leukotriene A-4 hydrolase homolog OS=Candida albicans (strain SC5314 / ATCC MYA-2876) OX=237561 GN=LKH1 PE=3 SV=2	Q59NB8	71 kDa	0	0	0	0	1
	50S ribosomal protein L3 OS=Parabacteroides distasonis (strain ATCC 8503 / DSM 20701 / CIP 104284 / JCM 5825 / NCTC 11152) OX=435591 GN=rplC PE=3 SV=1	A6LEJ1 (+1)	22 kDa	0	0	1	0	0
	Nonribosomal peptide synthetase 2 OS=Neosartorya fumigata (strain ATCC MYA-4609 / Af293 / CBS 101355 / FGSC A1100) OX=330879 GN=NRPS2 PE=2 SV=1	Q4WR82	522 kDa	0	0	1	0	0
	Protein translocase subunit SecA OS=Escherichia fergusonii (strain ATCC 35469 / DSM 13698 / CDC 0568-73) OX=585054 GN=secA PE=3 SV=1	B7LWG4	102 kDa	0	0	0	1	1
	Ribose operon repressor OS=Lactococcus lactis subsp. lactis (strain IL1403) OX=272623 GN=rbsR PE=3 SV=1	Q9CF41	37 kDa	0	1	0	0	0
	Trans-cinnamate 4-monooxygenase OS=Catharanthus roseus OX=4058 GN=CYP73A4 PE=2 SV=1	P48522	58 kDa	0	0	1	0	0
	CTP synthase OS=Bradyrhizobium sp. (strain BTAi1 / ATCC BAA-1182) OX=288000 GN=pyrG PE=3 SV=1	A5EK18	60 kDa	0	0	1	0	0
	1-(5-phosphoribosyl)-5-[(5-phosphoribosylamino)methylideneamino] imidazole-4-carboxamide isomerase OS=Rhodopseudomonas palustris (strain TIE-1) OX=395960 GN=hisA PE=3 SV=1	B3Q950	26 kDa	1	0	1	0	0
	U3 small nucleolar RNA-associated protein 10 OS=Aspergillus terreus (strain NIH 2624 / FGSC A1156) OX=341663 GN=utp10 PE=3 SV=1	Q0CSG1	199 kDa	0	0	1	0	0
	2-dehydro-3-deoxyphosphooctonate aldolase OS=Janthinobacterium sp. (strain Marseille) OX=375286 GN=kdsA PE=3 SV=1	A6SVC5	31 kDa	0	0	2	0	0
	Sperm motility kinase 4A OS=Mus musculus OX=10090 GN=Smok4a PE=2 SV=2	A0JLX3	49 kDa	0	0	1	0	0
	G-protein coupled receptor-associated sorting protein 1 OS=Mus musculus OX=10090 GN=Gprasp1 PE=1 SV=1	Q5U4C1 (+2)	152 kDa	0	0	0	2	0
	Protein AMBP OS=Bos taurus OX=9913 GN=AMBP PE=1 SV=2	P00978	39 kDa	0	0	5	0	0
	Aminopeptidase N OS=Escherichia coli (strain K12) OX=83333 GN=pepN PE=1 SV=2	P04825	99 kDa	0	0	0	0	1
	Connective tissue growth factor OS=Mus musculus OX=10090 GN=Ctgf PE=2 SV=3	P29268 (+1)	38 kDa	0	0	1	0	0
	Serine hydroxymethyltransferase OS=Clostridium botulinum (strain ATCC 19397 / Type A) OX=441770 GN=glyA PE=3 SV=1	A7FWM6 (+4)	46 kDa	0	0	0	1	0
	Cell division protein SepF OS=Synechococcus sp. (strain JA-2-3B'a(2-13)) OX=321332 GN=sepF PE=3 SV=1	Q2JKS7 (+1)	21 kDa	0	0	1	0	0
	Fatty acid synthase subunit alpha OS=Penicillium patulum OX=5078 GN=FAS2 PE=3 SV=1	P15368 (+1)	204 kDa	0	1	0	0	0
	Phosphate acyltransferase OS=Bordetella pertussis (strain Tohama I / ATCC BAA-589 / NCTC 13251) OX=257313 GN=plsX PE=3 SV=1	Q7VW28 (+1)	38 kDa	0	0	0	0	1
	RNA-directed RNA polymerase L OS=Vesicular stomatitis Indiana virus (strain 98COE North America) OX=434488 GN=L PE=3 SV=1	Q8B0I0	241 kDa	0	0	0	1	0
	Penicillin-binding protein 1B OS=Haemophilus influenzae (strain ATCC 51907 / DSM 11121 / KW20 / Rd) OX=71421 GN=mrcB PE=3 SV=1	P45345	88 kDa	0	0	1	0	0
	EF-hand calcium-binding domain-containing protein 5 OS=Homo sapiens OX=9606 GN=EFCAB5 PE=1 SV=3	A4FU69 (+3)	173 kDa	1	0	1	0	0
	Obg-like ATPase homolog OS=Saccharomyces cerevisiae (strain ATCC 204508 / S288c) OX=559292 GN=YLF2 PE=1 SV=1	P38746	46 kDa	0	0	2	0	0
	Phosphomethylpyrimidine synthase OS=Leptospira borgpetersenii serovar Hardjo-bovis (strain JB197) OX=355277 GN=thiC PE=3 SV=1	Q04VF1 (+1)	58 kDa	0	0	0	1	0
	Translation initiation factor IF-2 OS=Vesicomyosocius okutanii subsp. Calyptogena okutanii (strain HA) OX=412965 GN=infB PE=3 SV=1	A5CXX6	89 kDa	0	0	0	0	1
	ATP synthase gamma chain OS=Paracoccus denitrificans (strain Pd 1222) OX=318586 GN=atpG PE=1 SV=1	A1B8N9	32 kDa	2	0	0	0	0
	Phosphatidylinositol 3,4,5-trisphosphate 5-phosphatase 2 OS=Homo sapiens OX=9606 GN=INPPL1 PE=1 SV=2	O15357 (+1)	139 kDa	1	0	0	0	0
	DnaJ homolog subfamily B member 4 OS=Mus musculus OX=10090 GN=Dnajb4 PE=1 SV=1	Q9D832	38 kDa	0	0	1	0	0
	DNA ligase OS=Desulfococcus oleovorans (strain DSM 6200 / Hxd3) OX=96561 GN=ligA PE=3 SV=1	A9A0L9	74 kDa	0	0	0	1	0
	Dihydrolipoyllysine-residue succinyltransferase component of 2-oxoglutarate dehydrogenase complex OS=Cupriavidus necator (strain ATCC 17699 / H16 / DSM 428 / Stanier 337) OX=381666 GN=sucB PE=3 SV=1	P52993	43 kDa	0	0	1	0	0
	Ephrin-4 OS=Caenorhabditis elegans OX=6239 GN=efn-4 PE=1 SV=2	O44516	40 kDa	0	1	1	0	0
	DNA translocase FtsK OS=Listeria monocytogenes serovar 1/2a (strain ATCC BAA-679 / EGD-e) OX=169963 GN=ftsK PE=3 SV=1	Q8Y7A3 (+1)	84 kDa	0	0	0	1	0
	Alanine--tRNA ligase OS=Lactobacillus salivarius (strain UCC118) OX=362948 GN=alaS PE=3 SV=1	Q1WT32	98 kDa	1	1	0	0	0
	Terpenoid synthase 9 OS=Arabidopsis thaliana OX=3702 GN=TPS09 PE=2 SV=2	Q8L7G4	70 kDa	1	0	0	1	0
	Cluster of AKT kinase-transforming protein OS=AKT8 murine leukemia virus OX=11790 GN=V-AKT PE=1 SV=1 (P31748)	P31748 [6]	58 kDa	9	10	0	4	2
	Cluster of Polyribonucleotide nucleotidyltransferase OS=Pectobacterium carotovorum subsp. carotovorum (strain PC1) OX=561230 GN=pnp PE=3 SV=1 (C6DKK7)	C6DKK7 [3]	76 kDa	0	0	0	0	1
	Cluster of Translation initiation factor IF-2 OS=Bacillus subtilis (strain 168) OX=224308 GN=infB PE=3 SV=1 (P17889)	P17889 [3]	79 kDa	1	0	0	0	0
	Interleukin enhancer-binding factor 3 OS=Homo sapiens OX=9606 GN=ILF3 PE=1 SV=3	Q12906 (+12)	95 kDa	0	0	1	0	0
	ATP synthase subunit beta OS=Clavibacter michiganensis subsp. michiganensis (strain NCPPB 382) OX=443906 GN=atpD PE=3 SV=1	A5CQ60	53 kDa	0	0	0	2	0
	50S ribosomal protein L22 OS=Staphylococcus carnosus (strain TM300) OX=396513 GN=rplV PE=3 SV=1	B9DM42	13 kDa	0	0	0	0	1
	Long neurotoxin 1 OS=Aspidelaps scutatus OX=8607 PE=1 SV=1	P25670	7 kDa	0	0	0	1	0
	Uncharacterized protein B263R OS=African swine fever virus (strain Badajoz 1971 Vero-adapted) OX=10498 GN=Ba71V-086 PE=3 SV=1	Q65175	30 kDa	0	0	0	1	0
	Hydrogenase maturation factor HypB OS=Bradyrhizobium diazoefficiens (strain JCM 10833 / IAM 13628 / NBRC 14792 / USDA 110) OX=224911 GN=hypB PE=3 SV=2	Q45257	33 kDa	0	0	0	0	0
	DNA-directed RNA polymerase subunit beta' OS=Kineococcus radiotolerans (strain ATCC BAA-149 / DSM 14245 / SRS30216) OX=266940 GN=rpoC PE=3 SV=1	A6W5T1	144 kDa	0	0	0	3	0
	Pheromone-processing carboxypeptidase KEX1 OS=Lodderomyces elongisporus (strain ATCC 11503 / CBS 2605 / JCM 1781 / NBRC 1676 / NRRL YB-4239) OX=379508 GN=KEX1 PE=3 SV=1	A5E751	80 kDa	0	0	1	0	0
	Uncharacterized protein AF_0844 OS=Archaeoglobus fulgidus (strain ATCC 49558 / VC-16 / DSM 4304 / JCM 9628 / NBRC 100126) OX=224325 GN=AF_0844 PE=4 SV=1	O29414	34 kDa	0	0	1	0	0
	Tumor necrosis factor receptor superfamily member 16 OS=Homo sapiens OX=9606 GN=NGFR PE=1 SV=1	P08138 (+1)	45 kDa	0	0	1	0	0
	Mesencephalic astrocyte-derived neurotrophic factor OS=Rattus norvegicus OX=10116 GN=Manf PE=1 SV=1	P0C5H9 (+1)	20 kDa	0	0	1	0	0
	Integrin beta-4 OS=Homo sapiens OX=9606 GN=ITGB4 PE=1 SV=5	P16144 (+3)	202 kDa	0	0	1	0	0
	40S ribosomal protein S28 OS=Mus musculus OX=10090 GN=Rps28 PE=1 SV=1	P62858 (+1)	8 kDa	0	0	1	0	0
	Follistatin-related protein 1 OS=Homo sapiens OX=9606 GN=FSTL1 PE=1 SV=1	Q12841 (+2)	35 kDa	0	0	1	0	0
	Glycine--tRNA ligase OS=Thermobifida fusca (strain YX) OX=269800 GN=glyQS PE=3 SV=1	Q47RL8	53 kDa	0	0	1	0	0
	Peptidyl-prolyl cis-trans isomerase-like 4 OS=Emericella nidulans (strain FGSC A4 / ATCC 38163 / CBS 112.46 / NRRL 194 / M139) OX=227321 GN=cyp6 PE=3 SV=1	Q5ARI5	53 kDa	0	0	1	0	0
	Lipoprotein-releasing system ATP-binding protein LolD OS=Legionella pneumophila (strain Lens) OX=297245 GN=lolD PE=3 SV=1	Q5WUF8 (+1)	25 kDa	0	0	1	0	0
	Apoptosis-associated speck-like protein containing a CARD OS=Homo sapiens OX=9606 GN=PYCARD PE=1 SV=2	Q9ULZ3 (+2)	22 kDa	0	0	1	0	0
	50S ribosomal protein L11 OS=Agrobacterium vitis (strain S4 / ATCC BAA-846) OX=311402 GN=rplK PE=3 SV=1	B9JVM4	15 kDa	0	0	0	0	1
	PTS system glucose-specific EIIA component OS=Salmonella typhimurium (strain LT2 / SGSC1412 / ATCC 700720) OX=99287 GN=crr PE=1 SV=2	P0A283 (+1)	18 kDa	0	0	0	0	1
	Phi-3T prophage-derived modification methylase Phi3TI OS=Bacillus subtilis (strain 168) OX=224308 GN=mtbP PE=3 SV=1	P68585	51 kDa	0	0	0	0	1
	Periostin OS=Homo sapiens OX=9606 GN=POSTN PE=1 SV=2	Q15063 (+6)	93 kDa	0	0	0	0	1
	Deoxyribose-phosphate aldolase OS=Staphylococcus saprophyticus subsp. saprophyticus (strain ATCC 15305 / DSM 20229) OX=342451 GN=deoC PE=3 SV=1	Q49Z84 (+1)	23 kDa	0	0	0	0	1
	Alpha-aminoadipic semialdehyde synthase OS=Arabidopsis thaliana OX=3702 GN=LKR/SDH PE=1 SV=1	Q9SMZ4	117 kDa	0	0	0	0	1
	Transport and Golgi organization protein 1 homolog OS=Mus musculus OX=10090 GN=Mia3 PE=1 SV=2	Q8BI84	214 kDa	0	0	1	0	0
	DNA-directed RNA polymerase subunit beta OS=Heliobacterium modesticaldum (strain ATCC 51547 / Ice1) OX=498761 GN=rpoB PE=3 SV=1	B0TC48	130 kDa	0	1	0	0	0
	Hemoglobin subunit beta OS=Peromyscus californicus OX=42520 PE=1 SV=1	B3EWD6	16 kDa	0	1	0	0	0
	Ig heavy chain V region 5-84 OS=Mus musculus OX=10090 PE=1 SV=1	P18525	13 kDa	0	1	0	0	0
	Vigilin OS=Homo sapiens OX=9606 GN=HDLBP PE=1 SV=2	Q00341 (+3)	141 kDa	0	1	0	0	0
	ATP-dependent Clp protease proteolytic subunit 1 OS=Streptomyces coelicolor (strain ATCC BAA-471 / A3(2) / M145) OX=100226 GN=clpP1 PE=2 SV=1	Q9F315	23 kDa	0	1	0	0	0
	ATP synthase subunit alpha OS=Wolbachia sp. subsp. Drosophila simulans (strain wRi) OX=66084 GN=atpA PE=3 SV=1	C0R2Y2 (+1)	57 kDa	0	1	0	0	0
	Potassium voltage-gated channel subfamily G member 2 OS=Rattus norvegicus OX=10116 GN=Kcng2 PE=2 SV=1	Q9QYU3	53 kDa	0	0	1	0	0
	Thioredoxin-dependent peroxide reductase, mitochondrial OS=Homo sapiens OX=9606 GN=PRDX3 PE=1 SV=3	P30048 (+2)	28 kDa	1	0	0	0	0
	DNA repair protein UVH3 OS=Arabidopsis thaliana OX=3702 GN=UVH3 PE=2 SV=1	Q9ATY5	166 kDa	1	0	0	0	0
	Melamine deaminase OS=Acidovorax citrulli OX=80869 GN=triA PE=1 SV=1	Q9EYU0	53 kDa	1	0	0	0	0
	Putative ankyrin repeat protein L483 OS=Acanthamoeba polyphaga mimivirus OX=212035 GN=MIMI_L483 PE=4 SV=1	Q5UQF1	46 kDa	1	0	0	0	0
	30S ribosomal protein S10 OS=Staphylococcus aureus (strain Newman) OX=426430 GN=rpsJ PE=3 SV=1	A6QJ93 (+1)	12 kDa	0	0	0	0	1
	Collagen alpha-1(I) chain (Fragments) OS=Orycteropus afer OX=9818 GN=COL1A1 PE=1 SV=1	C0HJN3	88 kDa	0	0	1	0	0
	Elongation factor 4 OS=Staphylococcus carnosus (strain TM300) OX=396513 GN=lepA PE=3 SV=1	B9DNK4	68 kDa	0	1	0	0	0
	Stress-70 protein, mitochondrial OS=Cricetulus griseus OX=10029 GN=HSPA9 PE=2 SV=1	O35501 (+4)	74 kDa	0	0	0	1	0
	Isoleucine--tRNA ligase OS=Desulfovibrio alaskensis (strain G20) OX=207559 GN=ileS PE=3 SV=1	Q30ZF7	105 kDa	0	0	0	0	0
	5'-3' exoribonuclease 2 OS=Schizosaccharomyces pombe (strain 972 / ATCC 24843) OX=284812 GN=dhp1 PE=1 SV=1	P40848	112 kDa	0	0	1	0	0
	N(4)-(Beta-N-acetylglucosaminyl)-L-asparaginase OS=Elizabethkingia miricola OX=172045 PE=1 SV=1	Q47898	37 kDa	0	0	0	0	1
	50S ribosomal protein L10 OS=Chlorobium limicola (strain DSM 245 / NBRC 103803 / 6330) OX=290315 GN=rplJ PE=3 SV=1	B3EER0	19 kDa	0	0	1	0	0
	H(2)-forming methylenetetrahydromethanopterin dehydrogenase-related protein MJ0715 OS=Methanocaldococcus jannaschii (strain ATCC 43067 / DSM 2661 / JAL-1 / JCM 10045 / NBRC 100440) OX=243232 GN=MJ0715 PE=1 SV=1	Q58125	37 kDa	0	1	0	0	0
	Aspartate--tRNA(Asp/Asn) ligase OS=Prochlorococcus marinus (strain MIT 9312) OX=74546 GN=aspS PE=3 SV=1	Q317V3	68 kDa	0	1	0	0	0
	14-3-3 protein zeta OS=Drosophila melanogaster OX=7227 GN=14-3-3zeta PE=1 SV=1	P29310 (+3)	28 kDa	2	0	0	0	0
	Mannan endo-1,4-beta-mannosidase F OS=Neosartorya fumigata (strain ATCC MYA-4609 / Af293 / CBS 101355 / FGSC A1100) OX=330879 GN=manF PE=1 SV=2	Q4WBS1	47 kDa	0	0	1	0	0
	Aspartate carbamoyltransferase OS=Chlorobaculum parvum (strain NCIB 8327) OX=517417 GN=pyrB PE=3 SV=1	B3QQ34 (+1)	34 kDa	0	1	0	0	0
	30S ribosomal protein S7 OS=Streptomyces avermitilis (strain ATCC 31267 / DSM 46492 / JCM 5070 / NBRC 14893 / NCIMB 12804 / NRRL 8165 / MA-4680) OX=227882 GN=rpsG PE=3 SV=1	Q82DQ2 (+1)	17 kDa	0	0	0	1	0
	DNA topoisomerase 2 OS=Schizosaccharomyces pombe (strain 972 / ATCC 24843) OX=284812 GN=top2 PE=1 SV=2	P08096	168 kDa	0	0	1	0	0
	von Willebrand factor OS=Mus musculus OX=10090 GN=Vwf PE=1 SV=2	Q8CIZ8	309 kDa	0	0	1	0	0
	Proliferation-associated protein 2G4 OS=Homo sapiens OX=9606 GN=PA2G4 PE=1 SV=3	Q9UQ80 (+1)	44 kDa	0	0	1	0	0
	Riboflavin biosynthesis protein RibBA OS=Clostridium novyi (strain NT) OX=386415 GN=ribBA PE=3 SV=1	A0Q3H7	46 kDa	0	0	0	0	0
	Enzymatic polyprotein OS=Cestrum yellow leaf curling virus OX=175814 GN=ORF V PE=3 SV=1	Q7TD08	74 kDa	1	1	0	0	1
	Adenylyltransferase and sulfurtransferase MOCS3 OS=Xenopus laevis OX=8355 GN=mocs3 PE=2 SV=1	Q58E95	50 kDa	0	0	1	0	0
	Tyrosine--tRNA ligase, mitochondrial OS=Podospora anserina OX=5145 GN=YTS1 PE=3 SV=1	P28669	72 kDa	0	1	0	0	0
	Coagulation factor XIII B chain OS=Homo sapiens OX=9606 GN=F13B PE=1 SV=3	P05160	76 kDa	0	0	1	0	0
	Spermidine/putrescine import ATP-binding protein PotA OS=Clostridium perfringens (strain ATCC 13124 / DSM 756 / JCM 1290 / NCIMB 6125 / NCTC 8237 / Type A) OX=195103 GN=potA PE=3 SV=1	Q0TNZ3	39 kDa	0	0	1	0	0
	50S ribosomal protein L16 OS=Prochlorococcus marinus (strain MIT 9515) OX=167542 GN=rplP PE=3 SV=1	A2BYS9 (+1)	18 kDa	0	1	0	0	0
	BolA-like protein 2 OS=Homo sapiens OX=9606 GN=BOLA2 PE=1 SV=1	Q9H3K6 (+1)	10 kDa	0	0	1	0	0
	Methionine import ATP-binding protein MetN 2 OS=Burkholderia ambifaria (strain ATCC BAA-244 / AMMD) OX=339670 GN=metN2 PE=3 SV=1	Q0B6I6 (+2)	41 kDa	0	0	0	1	0
	Thiamine-phosphate synthase OS=Archaeoglobus fulgidus (strain ATCC 49558 / VC-16 / DSM 4304 / JCM 9628 / NBRC 100126) OX=224325 GN=thiE PE=3 SV=1	O28205	23 kDa	0	0	1	0	0
	30S ribosomal protein S11 OS=Picrophilus torridus (strain ATCC 700027 / DSM 9790 / JCM 10055 / NBRC 100828) OX=263820 GN=rps11 PE=3 SV=1	Q6KZP6	14 kDa	0	0	1	0	0
	Ig kappa chain V-V region K2 (Fragment) OS=Mus musculus OX=10090 PE=1 SV=1	P01635	13 kDa	0	0	0	0	1
	G-patch and R3H domain-containing protein C30B4.02c OS=Schizosaccharomyces pombe (strain 972 / ATCC 24843) OX=284812 GN=SPBC30B4.02c PE=4 SV=1	O74363	79 kDa	0	0	0	0	1
	ATP-dependent Clp protease proteolytic subunit OS=Staphylococcus saprophyticus subsp. saprophyticus (strain ATCC 15305 / DSM 20229) OX=342451 GN=clpP PE=3 SV=1	Q49VZ2	21 kDa	0	0	0	0	1
	Zinc finger protein ZFPM2 OS=Mus musculus OX=10090 GN=Zfpm2 PE=1 SV=2	Q8CCH7 (+1)	128 kDa	1	0	0	0	0
	Sulfate transporter 1.1 OS=Arabidopsis thaliana OX=3702 GN=SULTR1;1 PE=1 SV=2	Q9SAY1	71 kDa	0	1	0	0	0
	Cold shock protein CspA OS=Staphylococcus haemolyticus (strain JCSC1435) OX=279808 GN=cspA PE=3 SV=1	Q4L6A7 (+1)	7 kDa	0	0	0	0	1
	tRNA/tmRNA (uracil-C(5))-methyltransferase OS=Pasteurella multocida (strain Pm70) OX=272843 GN=trmA PE=3 SV=1	Q9CK32	42 kDa	0	0	1	0	0
	50S ribosomal protein L22 OS=Staphylococcus epidermidis (strain ATCC 12228) OX=176280 GN=rplV PE=3 SV=1	Q8CRG5	13 kDa	0	0	0	0	1
	3-phosphoshikimate 1-carboxyvinyltransferase OS=Alkaliphilus metalliredigens (strain QYMF) OX=293826 GN=aroA PE=3 SV=1	A6TL04	45 kDa	0	0	1	0	0
	Uncharacterized lipoprotein MW0397 OS=Staphylococcus aureus (strain MW2) OX=196620 GN=lpl10 PE=3 SV=2	Q8NY39	30 kDa	1	0	0	0	0
	Leucine-rich repeat transmembrane neuronal protein 2 OS=Rattus norvegicus OX=10116 GN=Lrrtm2 PE=1 SV=1	D4A7P2 (+2)	59 kDa	0	1	0	0	0
	Ribosome maturation factor RimM OS=Bacillus halodurans (strain ATCC BAA-125 / DSM 18197 / FERM 7344 / JCM 9153 / C-125) OX=272558 GN=rimM PE=3 SV=1	Q9KA14	20 kDa	0	1	0	0	0
	Catalase-peroxidase OS=Caulobacter sp. (strain K31) OX=366602 GN=katG PE=3 SV=1	B0SX45	80 kDa	0	0	1	0	0
	30S ribosomal protein S15 OS=Micrococcus luteus (strain ATCC 4698 / DSM 20030 / JCM 1464 / NBRC 3333 / NCIMB 9278 / NCTC 2665 / VKM Ac-2230) OX=465515 GN=rpsO PE=3 SV=1	C5C9T9	10 kDa	0	0	0	1	0
	30S ribosomal protein S8e OS=Methanococcus maripaludis (strain S2 / LL) OX=267377 GN=rps8e PE=3 SV=1	P61300	14 kDa	1	0	0	0	0
	Glutamyl-tRNA(Gln) amidotransferase subunit A OS=Rhodococcus erythropolis (strain PR4 / NBRC 100887) OX=234621 GN=gatA PE=3 SV=1	C0ZXK7	51 kDa	0	0	0	0	1
	Cofilin-1 OS=Sus scrofa OX=9823 GN=CFL1 PE=1 SV=3	P10668 (+3)	19 kDa	0	0	1	0	0
	Cytosolic-abundant heat soluble protein 86272 OS=Hypsibius dujardini OX=232323 GN=CAHS 86272 PE=2 SV=1	P0CU46	26 kDa	0	0	0	1	0
	Transcriptional regulator MraZ OS=Leuconostoc mesenteroides subsp. mesenteroides (strain ATCC 8293 / NCDO 523) OX=203120 GN=mraZ PE=3 SV=1	Q03W29	16 kDa	0	0	0	0	1
	30S ribosomal protein S3 OS=Kineococcus radiotolerans (strain ATCC BAA-149 / DSM 14245 / SRS30216) OX=266940 GN=rpsC PE=3 SV=1	A6W5U4	31 kDa	0	0	0	1	0
	Peptidyl-tRNA hydrolase OS=Mycoplasma arthritidis (strain 158L3-1) OX=243272 GN=pth PE=3 SV=1	B3PNH1	20 kDa	0	0	1	0	0
	Isoform b of Insulin-like receptor OS=Caenorhabditis elegans OX=6239 GN=daf-2	Q968Y9-2	115 kDa	0	0	1	0	0
	Kynurenine formamidase OS=Drosophila melanogaster OX=7227 GN=KFase PE=1 SV=1	Q9VMC9	35 kDa	0	0	0	1	0
	Prosolanapyrone synthase OS=Alternaria solani OX=48100 GN=sol1 PE=1 SV=1	D7UQ44	287 kDa	0	1	0	0	0
	Serine/threonine-protein kinase Nek3 OS=Mus musculus OX=10090 GN=Nek3 PE=1 SV=2	Q9R0A5	57 kDa	0	0	1	0	0
	tRNA-specific 2-thiouridylase MnmA OS=Mycoplasma penetrans (strain HF-2) OX=272633 GN=mnmA PE=3 SV=1	Q8CXQ3	42 kDa	0	0	0	1	0
	Glucose starvation modulator protein 1 OS=Candida glabrata (strain ATCC 2001 / CBS 138 / JCM 3761 / NBRC 0622 / NRRL Y-65) OX=284593 GN=GSM1 PE=3 SV=1	Q6FLG1	71 kDa	0	0	0	0	1
	Elongation factor Ts, mitochondrial OS=Zea mays OX=4577 GN=EFTS PE=2 SV=1	B4FHF0	41 kDa	0	0	1	0	0
	Ribonuclease pancreatic OS=Glis glis OX=41261 GN=RNASE1 PE=2 SV=1	Q9WUS1	17 kDa	0	0	0	1	0
	Pentatricopeptide repeat-containing protein At3g02650, mitochondrial OS=Arabidopsis thaliana OX=3702 GN=At3g02650 PE=2 SV=1	P0C896	64 kDa	0	0	0	0	1
	Uncharacterized protein y4lL OS=Sinorhizobium fredii (strain NBRC 101917 / NGR234) OX=394 GN=NGR_a02630 PE=4 SV=1	P55552	92 kDa	0	0	0	0	1
	Rop guanine nucleotide exchange factor 4 OS=Arabidopsis thaliana OX=3702 GN=ROPGEF4 PE=1 SV=1	Q0WNP7	52 kDa	0	1	0	0	0
	Anthranilate phosphoribosyltransferase OS=Streptococcus sanguinis (strain SK36) OX=388919 GN=trpD PE=3 SV=1	A3CLL8	36 kDa	0	0	0	0	1
	Signal recognition particle 54 kDa protein 1 OS=Solanum lycopersicum OX=4081 PE=3 SV=1	P49971	55 kDa	0	0	0	0	1
	Dermonecrotic toxin OS=Pasteurella multocida OX=747 GN=toxA PE=1 SV=2	P17452	146 kDa	0	0	1	0	0
	Pre-mRNA-splicing factor ATP-dependent RNA helicase DHX15 OS=Mus musculus OX=10090 GN=Dhx15 PE=1 SV=2	O35286 (+2)	91 kDa	0	0	1	0	0
	DNA mismatch repair protein MutS OS=Aliivibrio salmonicida (strain LFI1238) OX=316275 GN=mutS PE=3 SV=1	B6ENH6	95 kDa	0	0	1	0	0
	Probable manganese-dependent inorganic pyrophosphatase OS=Listeria monocytogenes serotype 4a (strain HCC23) OX=552536 GN=ppaC PE=3 SV=1	B8DE62 (+2)	34 kDa	0	0	1	0	0
	Alpha-amylase isozyme 3A OS=Oryza sativa subsp. japonica OX=39947 GN=AMY1.2 PE=2 SV=2	P27932	49 kDa	0	0	0	0	1
	NADH-quinone oxidoreductase subunit D OS=Methylobacterium populi (strain ATCC BAA-705 / NCIMB 13946 / BJ001) OX=441620 GN=nuoD PE=3 SV=1	B1ZA43	45 kDa	0	0	0	1	0
	RNA replication protein OS=White clover mosaic virus (strain O) OX=12190 PE=3 SV=1	P15402	148 kDa	1	0	0	0	0
	Aspartyl protease inhibitor OS=Trichostrongylus colubriformis OX=6319 PE=1 SV=1	P59704	25 kDa	0	0	1	0	0
	Potassium channel AKT2 OS=Oryza sativa subsp. japonica OX=39947 GN=Os05g0428700 PE=2 SV=1	Q75HP9	95 kDa	0	0	1	0	0
	ATP-dependent RNA helicase RhlB OS=Vibrio cholerae serotype O1 (strain ATCC 39315 / El Tor Inaba N16961) OX=243277 GN=rhlB PE=3 SV=1	Q9KV52	49 kDa	0	1	0	0	0
	50S ribosomal protein L31 OS=Shewanella pealeana (strain ATCC 700345 / ANG-SQ1) OX=398579 GN=rpmE PE=3 SV=1	A8H950	8 kDa	1	0	0	0	0
	23S rRNA (uracil(1939)-C(5))-methyltransferase RlmD OS=Haemophilus parainfluenzae (strain T3T1) OX=862965 GN=rlmD PE=3 SV=1	E1W218	50 kDa	0	1	0	0	0
	Transcription antitermination protein NusB OS=Syntrophus aciditrophicus (strain SB) OX=56780 GN=nusB PE=3 SV=1	Q2LQK4	18 kDa	0	0	0	1	0
	Proteasome subunit beta type-7 OS=Sus scrofa OX=9823 GN=PSMB7 PE=2 SV=2	A1XQU1 (+2)	30 kDa	0	0	0	0	1
	Protein phosphatase 1 regulatory subunit 37 OS=Bos taurus OX=9913 GN=PPP1R37 PE=2 SV=1	A7Z026	76 kDa	0	0	0	0	1
	Protein FAM184A OS=Homo sapiens OX=9606 GN=FAM184A PE=2 SV=3	Q8NB25 (+3)	133 kDa	0	0	1	0	0
	Casein kinase II subunit alpha OS=Theileria parva OX=5875 GN=TP04_0659 PE=3 SV=2	P28547 (+1)	41 kDa	0	0	0	0	1
	Poly [ADP-ribose] polymerase 1 OS=Mus musculus OX=10090 GN=Parp1 PE=1 SV=3	P11103 (+2)	113 kDa	0	0	0	0	0
	Chromatin assembly factor 1 subunit p90 OS=Saccharomyces cerevisiae (strain ATCC 204508 / S288c) OX=559292 GN=RLF2 PE=1 SV=1	Q12495	70 kDa	0	1	0	0	0
	Translation initiation factor IF-3, chloroplastic OS=Cyanidium caldarium OX=2771 GN=infC PE=3 SV=1	Q9TLX8	21 kDa	0	0	0	0	0
	Putative Polycomb group protein ASXL3 OS=Homo sapiens OX=9606 GN=ASXL3 PE=2 SV=3	Q9C0F0	242 kDa	0	1	0	0	0
	Sodium/potassium-transporting ATPase subunit beta-1 OS=Caenorhabditis elegans OX=6239 GN=nkb-1 PE=1 SV=1	Q93235	37 kDa	0	0	0	1	0
	Signal peptide peptidase-like 2 OS=Oryza sativa subsp. japonica OX=39947 GN=SPPL2 PE=2 SV=1	Q53P98	59 kDa	0	0	0	0	1
	Protein BFR2 OS=Cryptococcus neoformans var. neoformans serotype D (strain B-3501A) OX=283643 GN=BFR2 PE=3 SV=1	P0CL91	51 kDa	0	1	0	0	0
				D.russelii
	Identified Proteins	Accession#	MW	3
	Cluster of Serum albumin OS=Homo sapiens OX=9606 GN=ALB PE=1 SV=2 (P02768)	P02768 [15]	69 kDa	1892
	Cluster of Keratin, type II cytoskeletal 2 epidermal OS=Homo sapiens OX=9606 GN=KRT2 PE=1 SV=2 (P35908)	P35908 [99]	65 kDa	994
	Cluster of Keratin, type I cytoskeletal 10 OS=Homo sapiens OX=9606 GN=KRT10 PE=1 SV=6 (P13645)	P13645 [50]	59 kDa	583
	Cluster of Keratin, type I cytoskeletal 9 OS=Homo sapiens OX=9606 GN=KRT9 PE=1 SV=3 (P35527)	P35527 [2]	62 kDa	272
	Cluster of Hemoglobin subunit beta OS=Hylobates lar OX=9580 GN=HBB PE=1 SV=1 (P02025)	P02025 [90]	16 kDa	98
	Cluster of Trypsin OS=Sus scrofa OX=9823 PE=1 SV=1 (P00761)	P00761 [2]	24 kDa	140
	Cluster of Alpha-1-antitrypsin OS=Homo sapiens OX=9606 GN=SERPINA1 PE=1 SV=3 (P01009)	P01009 [5]	47 kDa	85
	Cluster of Alpha-1-antichymotrypsin OS=Homo sapiens OX=9606 GN=SERPINA3 PE=1 SV=2 (P01011)	P01011 [3]	48 kDa	349
	Cluster of Immunoglobulin kappa constant OS=Homo sapiens OX=9606 GN=IGKC PE=1 SV=2 (P01834)	P01834 [2]	12 kDa	25
	Cluster of Alpha-2-macroglobulin OS=Homo sapiens OX=9606 GN=A2M PE=1 SV=3 (P01023)	P01023 [5]	163 kDa	1
	Cluster of Serotransferrin OS=Homo sapiens OX=9606 GN=TF PE=1 SV=3 (P02787)	P02787 [4]	77 kDa	1
	Cluster of Immunoglobulin gamma-1 heavy chain OS=Homo sapiens OX=9606 PE=1 SV=1 (P0DOX5)	P0DOX5 [3]	49 kDa	29
	Cluster of Hemoglobin subunit alpha OS=Homo sapiens OX=9606 GN=HBA1 PE=1 SV=2 (P69905)	P69905 [54]	15 kDa	43
	Cluster of Transthyretin OS=Homo sapiens OX=9606 GN=TTR PE=1 SV=1 (P02766)	P02766 [2]	16 kDa	96
	Cluster of Ceruloplasmin OS=Homo sapiens OX=9606 GN=CP PE=1 SV=1 (P00450)	P00450 [4]	122 kDa	10
	Cluster of Fibrinogen alpha chain OS=Homo sapiens OX=9606 GN=FGA PE=1 SV=2 (P02671)	P02671 [5]	95 kDa	114
	Cluster of Complement C4-B OS=Homo sapiens OX=9606 GN=C4B PE=1 SV=2 (P0C0L5)	P0C0L5 [5]	193 kDa	23
	Alpha-1-acid glycoprotein 1 OS=Homo sapiens OX=9606 GN=ORM1 PE=1 SV=1	P02763	24 kDa	164
	Protein S100-A9 OS=Homo sapiens OX=9606 GN=S100A9 PE=1 SV=1	P06702	13 kDa	45
	Cluster of Isoform 17 of Fibronectin OS=Homo sapiens OX=9606 GN=FN1 (P02751-17)	P02751-17 [11]	256 kDa	159
	Protein S100-A8 OS=Homo sapiens OX=9606 GN=S100A8 PE=1 SV=1	P05109	11 kDa	32
	Protein AMBP OS=Homo sapiens OX=9606 GN=AMBP PE=1 SV=1	P02760	39 kDa	206
	Cluster of Plasminogen OS=Homo sapiens OX=9606 GN=PLG PE=1 SV=2 (P00747)	P00747 [8]	91 kDa	234
	Cluster of Apolipoprotein A-I OS=Gorilla gorilla gorilla OX=9595 GN=APOA1 PE=1 SV=1 (G3QY98)	G3QY98 [7]	31 kDa	3
	Cluster of Immunoglobulin lambda-like polypeptide 5 OS=Homo sapiens OX=9606 GN=IGLL5 PE=2 SV=2 (B9A064)	B9A064 [4]	23 kDa	12
	Alpha-1-acid glycoprotein 2 OS=Homo sapiens OX=9606 GN=ORM2 PE=1 SV=2	P19652	24 kDa	203
	Cluster of Plasma protease C1 inhibitor OS=Homo sapiens OX=9606 GN=SERPING1 PE=1 SV=2 (P05155)	P05155 [3]	55 kDa	37
	Cluster of Thioredoxin 1 OS=Salmonella typhimurium (strain LT2 / SGSC1412 / ATCC 700720) OX=99287 GN=trxA PE=1 SV=2 (P0AA28)	P0AA28 [2]	12 kDa	44
	Cluster of Antithrombin-III OS=Homo sapiens OX=9606 GN=SERPINC1 PE=1 SV=1 (P01008)	P01008 [2]	53 kDa	34
	Immunoglobulin heavy constant alpha 1 OS=Homo sapiens OX=9606 GN=IGHA1 PE=1 SV=2	P01876	38 kDa	12
	Cluster of Complement factor B OS=Homo sapiens OX=9606 GN=CFB PE=1 SV=2 (P00751)	P00751 [3]	86 kDa	51
	Cluster of Fibrinogen gamma chain OS=Homo sapiens OX=9606 GN=FGG PE=1 SV=3 (P02679)	P02679 [6]	52 kDa	29
	Cluster of Peroxiredoxin-2 OS=Homo sapiens OX=9606 GN=PRDX2 PE=1 SV=5 (P32119)	P32119 [3]	22 kDa	26
	Immunoglobulin heavy constant gamma 2 OS=Homo sapiens OX=9606 GN=IGHG2 PE=1 SV=2	P01859	36 kDa	10
	Cluster of Hemopexin OS=Homo sapiens OX=9606 GN=HPX PE=1 SV=2 (P02790)	P02790 [2]	52 kDa	12
	Cluster of Fibrinogen beta chain OS=Homo sapiens OX=9606 GN=FGB PE=1 SV=2 (P02675)	P02675 [2]	56 kDa	5
	Cluster of Complement component C7 OS=Homo sapiens OX=9606 GN=C7 PE=1 SV=2 (P10643)	P10643 [3]	94 kDa	55
	Isoform 5 of Tenascin-X OS=Homo sapiens OX=9606 GN=TNXB	P22105-4	459 kDa	56
	Cluster of Lysozyme C OS=Gorilla gorilla gorilla OX=9595 GN=LYZ PE=2 SV=1 (P79179)	P79179 [7]	17 kDa	29
	Cluster of Desmoplakin OS=Homo sapiens OX=9606 GN=DSP PE=1 SV=3 (P15924)	P15924 [2]	332 kDa	1
	Outer capsid protein VP5 OS=Bluetongue virus 1 (isolate Australia) OX=10904 GN=S6 PE=3 SV=1	P12436	59 kDa	32
	Complement factor H OS=Homo sapiens OX=9606 GN=CFH PE=1 SV=4	P08603	139 kDa	10
	Dermcidin OS=Homo sapiens OX=9606 GN=DCD PE=1 SV=2	P81605	11 kDa	29
	Zinc-alpha-2-glycoprotein OS=Homo sapiens OX=9606 GN=AZGP1 PE=1 SV=2	P25311	34 kDa	54
	Cluster of Actin-17 OS=Dictyostelium discoideum OX=44689 GN=act17 PE=3 SV=1 (Q554S6)	Q554S6 [64]	42 kDa	1
	Isoform LMW of Kininogen-1 OS=Homo sapiens OX=9606 GN=KNG1	P01042-2	48 kDa	66
	Alpha-2-HS-glycoprotein OS=Homo sapiens OX=9606 GN=AHSG PE=1 SV=1	P02765	39 kDa	16
	Cluster of Complement component C6 OS=Homo sapiens OX=9606 GN=C6 PE=1 SV=3 (P13671)	P13671 [2]	105 kDa	87
	Apolipoprotein D OS=Homo sapiens OX=9606 GN=APOD PE=1 SV=1	P05090	21 kDa	8
	Cluster of Superoxide dismutase [Cu-Zn] OS=Homo sapiens OX=9606 GN=SOD1 PE=1 SV=2 (P00441)	P00441 [3]	16 kDa	27
	Cluster of Apolipoprotein(a) OS=Homo sapiens OX=9606 GN=LPA PE=1 SV=1 (P08519)	P08519 [2]	501 kDa	120
	Cluster of Beta-2-glycoprotein 1 OS=Homo sapiens OX=9606 GN=APOH PE=1 SV=3 (P02749)	P02749 [3]	38 kDa	21
	Probable E3 ubiquitin-protein ligase TOM1 OS=Ashbya gossypii (strain ATCC 10895 / CBS 109.51 / FGSC 9923 / NRRL Y-1056) OX=284811 GN=TOM1 PE=3 SV=2	Q756G2	372 kDa	1
	Cluster of Alpha-S1-casein OS=Bos taurus OX=9913 GN=CSN1S1 PE=1 SV=2 (P02662)	P02662 [3]	25 kDa	25
	Putative cytochrome c oxidase subunit II PS17 (Fragments) OS=Pinus strobus OX=3348 PE=1 SV=1	P84733	2 kDa	5
	Neutrophil gelatinase-associated lipocalin OS=Homo sapiens OX=9606 GN=LCN2 PE=1 SV=2	P80188	23 kDa	4
	Kunitz-type serine protease inhibitor 2 OS=Daboia russelii OX=31159 PE=2 SV=1	Q2ES49	10 kDa	48
	Cystatin-A OS=Homo sapiens OX=9606 GN=CSTA PE=1 SV=1	P01040	11 kDa	14
	Alpha-1B-glycoprotein OS=Homo sapiens OX=9606 GN=A1BG PE=1 SV=4	P04217	54 kDa	3
	Calmodulin-like protein 5 OS=Homo sapiens OX=9606 GN=CALML5 PE=1 SV=2	Q9NZT1	16 kDa	18
	Mitochondrial import inner membrane translocase subunit TIM50 OS=Candida albicans (strain SC5314 / ATCC MYA-2876) OX=237561 GN=TIM50 PE=3 SV=1	Q59W44	54 kDa	11
	Cluster of Isoform 2 of Haptoglobin OS=Homo sapiens OX=9606 GN=HP (P00738-2)	P00738-2 [5]	38 kDa	4
	High-molecular weight cobalt-containing nitrile hydratase subunit alpha OS=Rhodococcus rhodochrous OX=1829 GN=nhhA PE=1 SV=3	P21219	23 kDa	12
	Putative LRR disease resistance protein/transmembrane receptor kinase PS16 (Fragment) OS=Pinus strobus OX=3348 PE=1 SV=1	P84732 (+1)	1 kDa	1
	Cluster of Basement membrane-specific heparan sulfate proteoglycan core protein OS=Homo sapiens OX=9606 GN=HSPG2 PE=1 SV=4 (P98160)	P98160 [2]	469 kDa	66
	ATP-binding cassette sub-family F member 1 OS=Pan troglodytes OX=9598 GN=ABCF1 PE=3 SV=1	Q7YR37 (+1)	92 kDa	4
	ATP-binding cassette sub-family A member 8-B OS=Mus musculus OX=10090 GN=Abca8b PE=1 SV=2	Q8K440 (+1)	183 kDa	10
	Protein S100-A6 OS=Homo sapiens OX=9606 GN=S100A6 PE=1 SV=1	P06703	10 kDa	4
	Cluster of Complement C5 OS=Homo sapiens OX=9606 GN=C5 PE=1 SV=4 (P01031)	P01031 [2]	188 kDa	5
	Serum amyloid P-component OS=Homo sapiens OX=9606 GN=APCS PE=1 SV=2	P02743	25 kDa	4
	Cluster of Cartilage oligomeric matrix protein OS=Homo sapiens OX=9606 GN=COMP PE=1 SV=2 (P49747)	P49747 [4]	83 kDa	22
	Non-secretory ribonuclease OS=Homo sapiens OX=9606 GN=RNASE2 PE=1 SV=2	P10153 (+2)	18 kDa	12
	Cluster of Beta-casein OS=Bos taurus OX=9913 GN=CSN2 PE=1 SV=2 (P02666)	P02666 [4]	25 kDa	10
	Alpha-S2-casein OS=Bos taurus OX=9913 GN=CSN1S2 PE=1 SV=2	P02663	26 kDa	10
	Lymphatic vessel endothelial hyaluronic acid receptor 1 OS=Homo sapiens OX=9606 GN=LYVE1 PE=1 SV=2	Q9Y5Y7	35 kDa	29
	Cluster of Protein S100-A7 OS=Homo sapiens OX=9606 GN=S100A7 PE=1 SV=4 (P31151)	P31151 [2]	11 kDa	8
	Cluster of Retinol-binding protein 4 OS=Homo sapiens OX=9606 GN=RBP4 PE=1 SV=3 (P02753)	P02753 [4]	23 kDa	7
	Amidophosphoribosyltransferase OS=Gallus gallus OX=9031 GN=PPAT PE=2 SV=1	P28173	56 kDa	3
	Cluster of 60 kDa chaperonin OS=Ralstonia solanacearum (strain GMI1000) OX=267608 GN=groL PE=3 SV=1 (Q8Y1P8)	Q8Y1P8 [53]	57 kDa	10
	Cluster of Annexin A2 (Fragments) OS=Mesocricetus auratus OX=10036 PE=1 SV=1 (C0HJG9)	C0HJG9 [4]	22 kDa	1
	Beta-lactoglobulin OS=Bos taurus OX=9913 GN=LGB PE=1 SV=3	P02754	20 kDa	7
	Immunoglobulin heavy constant gamma 4 OS=Homo sapiens OX=9606 GN=IGHG4 PE=1 SV=1	P01861	36 kDa	8
	Cluster of Insulin-like growth factor-binding protein 3 OS=Homo sapiens OX=9606 GN=IGFBP3 PE=1 SV=2 (P17936)	P17936 [3]	32 kDa	16
	Fibulin-1 OS=Homo sapiens OX=9606 GN=FBLN1 PE=1 SV=4	P23142	77 kDa	29
	Chaperone protein DnaK OS=Onion yellows phytoplasma (strain OY-M) OX=262768 GN=dnaK PE=3 SV=2	Q6YPM1	67 kDa	10
	Pancreatic trypsin inhibitor OS=Bos taurus OX=9913 PE=1 SV=2	P00974	11 kDa	22
	Pentatricopeptide repeat-containing protein At1g71460, chloroplastic OS=Arabidopsis thaliana OX=3702 GN=PCMP-A3 PE=2 SV=1	Q9C9I3	77 kDa	10
	Cluster of Protein/nucleic acid deglycase DJ-1 OS=Homo sapiens OX=9606 GN=PARK7 PE=1 SV=2 (Q99497)	Q99497 [4]	20 kDa	3
	Cluster of Junction plakoglobin OS=Homo sapiens OX=9606 GN=JUP PE=1 SV=3 (P14923)	P14923 [3]	82 kDa	1
	Immunoglobulin alpha-2 heavy chain OS=Homo sapiens OX=9606 PE=1 SV=1	P0DOX2	49 kDa	1
	Cluster of Histone H4 OS=Xenopus laevis OX=8355 PE=1 SV=2 (P62799)	P62799 [11]	11 kDa	1
	GTPase ERA-like, chloroplastic OS=Arabidopsis thaliana OX=3702 GN=At5g66470 PE=2 SV=1	Q8VZ74	49 kDa	5
	Cluster of Isoform 2 of Thioredoxin OS=Homo sapiens OX=9606 GN=TXN (P10599-2)	P10599-2 [3]	9 kDa	16
	Isoform DeltaLf of Lactotransferrin OS=Homo sapiens OX=9606 GN=LTF	P02788-2	73 kDa	1
	DM7 family protein GG19680 OS=Drosophila erecta OX=7220 GN=GG19680 PE=3 SV=1	B3NY06 (+1)	61 kDa	7
	Caspase-14 OS=Homo sapiens OX=9606 GN=CASP14 PE=1 SV=2	P31944	28 kDa	1
	Afamin OS=Homo sapiens OX=9606 GN=AFM PE=1 SV=1	P43652	69 kDa	5
	GATA transcription factor 16 OS=Arabidopsis thaliana OX=3702 GN=GATA16 PE=2 SV=1	Q9FJ10	15 kDa	7
	Cluster of Cathelicidin antimicrobial peptide OS=Homo sapiens OX=9606 GN=CAMP PE=1 SV=1 (P49913)	P49913 [2]	19 kDa	14
	Cluster of Serum amyloid A-4 protein OS=Homo sapiens OX=9606 GN=SAA4 PE=1 SV=2 (P35542)	P35542 [2]	15 kDa	1
	Collagen alpha-2(IV) chain OS=Homo sapiens OX=9606 GN=COL4A2 PE=1 SV=4	P08572	168 kDa	34
	Switch 2 OS=Arabidopsis thaliana OX=3702 GN=SWI2 PE=3 SV=1	F4I2H2	98 kDa	4
	Filaggrin-2 OS=Homo sapiens OX=9606 GN=FLG2 PE=1 SV=1	Q5D862	248 kDa	7
	L-selectin OS=Pongo pygmaeus OX=9600 GN=SELL PE=2 SV=1	Q95235 (+1)	42 kDa	22
	30S ribosomal protein S7 OS=Lactobacillus sakei subsp. sakei (strain 23K) OX=314315 GN=rpsG PE=3 SV=1	Q38UQ8	18 kDa	10
	Cluster of Isoform 4 of Extracellular matrix protein 1 OS=Homo sapiens OX=9606 GN=ECM1 (Q16610-4)	Q16610-4 [2]	64 kDa	3
	Cluster of Collagen alpha-1(I) chain OS=Homo sapiens OX=9606 GN=COL1A1 PE=1 SV=5 (P02452)	P02452 [2]	139 kDa	1
	Cluster of Peroxiredoxin-1 OS=Homo sapiens OX=9606 GN=PRDX1 PE=1 SV=1 (Q06830)	Q06830 [8]	22 kDa	7
	Protein TIC 214 OS=Lactuca sativa OX=4236 GN=TIC214 PE=3 SV=1	Q1KXH4	200 kDa	5
	Ferritin light chain OS=Homo sapiens OX=9606 GN=FTL PE=1 SV=2	P02792	20 kDa	3
	Isoform long of Serine protease inhibitor Kazal-type 5 OS=Homo sapiens OX=9606 GN=SPINK5	Q9NQ38-3	124 kDa	12
	Cluster of Complement C2 OS=Pan troglodytes OX=9598 GN=C2 PE=3 SV=1 (Q8SQ74)	Q8SQ74 [2]	83 kDa	5
	WUSCHEL-related homeobox 9 OS=Arabidopsis thaliana OX=3702 GN=WOX9 PE=2 SV=1	Q6X7J4	42 kDa	7
	Alpha-2-antiplasmin OS=Homo sapiens OX=9606 GN=SERPINF2 PE=1 SV=3	P08697	55 kDa	5
	Endonuclease NucS OS=Corynebacterium glutamicum (strain R) OX=340322 GN=nucS PE=3 SV=1	A4QDH7 (+1)	26 kDa	10
	Glutaredoxin 1 OS=Shigella flexneri OX=623 GN=grxA PE=3 SV=1	P68689	10 kDa	7
	Cluster of Prothrombin OS=Homo sapiens OX=9606 GN=F2 PE=1 SV=2 (P00734)	P00734 [3]	70 kDa	4
	Cluster of Alpha-amylase 1 OS=Homo sapiens OX=9606 GN=AMY1A PE=1 SV=2 (P04745)	P04745 [4]	58 kDa	1
	Beta sliding clamp OS=Mycobacterium smegmatis OX=1772 GN=dnaN PE=3 SV=1	P52851	41 kDa	8
	Statherin OS=Homo sapiens OX=9606 GN=STATH PE=1 SV=2	P02808	7 kDa	12
	Ly6/PLAUR domain-containing protein 3 OS=Homo sapiens OX=9606 GN=LYPD3 PE=1 SV=2	O95274	36 kDa	22
	Platelet basic protein OS=Homo sapiens OX=9606 GN=PPBP PE=1 SV=3	P02775	14 kDa	5
	Phosphate acyltransferase OS=Bacillus licheniformis (strain ATCC 14580 / DSM 13 / JCM 2505 / NBRC 12200 / NCIMB 9375 / NRRL NRS-1264 / Gibson 46) OX=279010 GN=plsX PE=3 SV=1	Q65JQ9	35 kDa	4
	Cluster of Isoform 5 of CD44 antigen OS=Homo sapiens OX=9606 GN=CD44 (P16070-5)	P16070-5 [5]	81 kDa	14
	Cluster of Ubiquinone/menaquinone biosynthesis C-methyltransferase UbiE OS=Shewanella denitrificans (strain OS217 / ATCC BAA-1090 / DSM 15013) OX=318161 GN=ubiE PE=3 SV=1 (Q12S23)	Q12S23 [4]	28 kDa	5
	Plasma serine protease inhibitor OS=Homo sapiens OX=9606 GN=SERPINA5 PE=1 SV=3	P05154	46 kDa	11
	Cluster of Prolactin-inducible protein OS=Homo sapiens OX=9606 GN=PIP PE=1 SV=1 (P12273)	P12273 [3]	17 kDa	4
	Collagen alpha-1(XIV) chain OS=Homo sapiens OX=9606 GN=COL14A1 PE=1 SV=3	Q05707 (+2)	194 kDa	21
	Glycerol-3-phosphate acyltransferase 1, mitochondrial OS=Bos taurus OX=9913 GN=GPAM PE=2 SV=1	Q5GJ77	93 kDa	7
	Cluster of Kunitz-type serine protease inhibitor C3 OS=Daboia siamensis OX=343250 PE=2 SV=1 (A8Y7N6)	A8Y7N6 [4]	9 kDa	10
	Venom nerve growth factor OS=Daboia russelii OX=31159 PE=1 SV=1	P30894	13 kDa	23
	Cluster of Calmodulin OS=Anas platyrhynchos OX=8839 GN=CALM PE=1 SV=2 (P62144)	P62144 [14]	17 kDa	10
	Kappa-casein OS=Bos taurus OX=9913 GN=CSN3 PE=1 SV=1	P02668	21 kDa	1
	Cluster of von Willebrand factor OS=Homo sapiens OX=9606 GN=VWF PE=1 SV=4 (P04275)	P04275 [3]	309 kDa	1
	Kunitz-type serine protease inhibitor DrKIn-I OS=Daboia russelii OX=31159 PE=1 SV=1	H6VC05	10 kDa	8
	Eosinophil cationic protein OS=Homo sapiens OX=9606 GN=RNASE3 PE=1 SV=2	P12724	18 kDa	3
	Collagen alpha-3(VI) chain OS=Homo sapiens OX=9606 GN=COL6A3 PE=1 SV=5	P12111 (+1)	344 kDa	3
	Kinesin-like protein CIN8 OS=Ashbya gossypii (strain ATCC 10895 / CBS 109.51 / FGSC 9923 / NRRL Y-1056) OX=284811 GN=CIN8 PE=3 SV=1	Q8J1G7	107 kDa	1
	Adenylate kinase OS=Kluyveromyces lactis (strain ATCC 8585 / CBS 2359 / DSM 70799 / NBRC 1267 / NRRL Y-1140 / WM37) OX=284590 GN=ADK1 PE=3 SV=1	Q6CK57	25 kDa	1
	Probable glycine dehydrogenase (decarboxylating) subunit 1 OS=Magnetospirillum magneticum (strain AMB-1 / ATCC 700264) OX=342108 GN=gcvPA PE=3 SV=1	Q2W9A3	48 kDa	3
	Adenosine deaminase OS=Pectobacterium carotovorum subsp. carotovorum (strain PC1) OX=561230 GN=add PE=3 SV=1	C6DH28	37 kDa	5
	Cluster of Fibrillin-1 OS=Homo sapiens OX=9606 GN=FBN1 PE=1 SV=3 (P35555)	P35555 [3]	312 kDa	12
	Isoform C of Proteoglycan 4 OS=Homo sapiens OX=9606 GN=PRG4	Q92954-3	141 kDa	8
	DNA ligase B OS=Mycobacterium smegmatis (strain ATCC 700084 / mc(2)155) OX=246196 GN=ligB PE=3 SV=1	A0QUP1	55 kDa	5
	Cluster of Filamin-A OS=Homo sapiens OX=9606 GN=FLNA PE=1 SV=4 (P21333)	P21333 [2]	281 kDa	1
	Snake venom vascular endothelial growth factor toxin VR-1' OS=Daboia siamensis OX=343250 PE=1 SV=1	P0DL42 (+1)	13 kDa	10
	Cluster of Beta-2-microglobulin OS=Pan troglodytes OX=9598 GN=B2M PE=3 SV=1 (P61770)	P61770 [6]	14 kDa	1
	Laminin subunit alpha-5 OS=Homo sapiens OX=9606 GN=LAMA5 PE=1 SV=8	O15230	400 kDa	32
	Procollagen C-endopeptidase enhancer 1 OS=Homo sapiens OX=9606 GN=PCOLCE PE=1 SV=2	Q15113	48 kDa	16
	tRNA/tmRNA (uracil-C(5))-methyltransferase OS=Haemophilus parasuis serovar 5 (strain SH0165) OX=557723 GN=trmA PE=3 SV=1	B8F7Z1	42 kDa	1
	Phosphate-binding protein PstS OS=Shigella flexneri OX=623 GN=pstS PE=3 SV=1	P0AG83	37 kDa	4
	Putative thymidylate kinase OS=Aeropyrum pernix (strain ATCC 700893 / DSM 11879 / JCM 9820 / NBRC 100138 / K1) OX=272557 GN=tmk PE=3 SV=1	Q9YA48	23 kDa	4
	Kunitz-type serine protease inhibitor 2 OS=Daboia siamensis OX=343250 PE=1 SV=1	P00990	7 kDa	14
	Uncharacterized protein MJ1123 OS=Methanocaldococcus jannaschii (strain ATCC 43067 / DSM 2661 / JAL-1 / JCM 10045 / NBRC 100440) OX=243232 GN=MJ1123 PE=4 SV=1	Q58523	24 kDa	3
	Multiple epidermal growth factor-like domains protein 6 OS=Homo sapiens OX=9606 GN=MEGF6 PE=1 SV=4	O75095	161 kDa	21
	Cluster of Acidic phospholipase A2 Drk-a1 OS=Daboia russelii OX=31159 PE=1 SV=1 (A8CG86)	A8CG86 [3]	15 kDa	27
	Phosphoserine phosphatase OS=Drosophila melanogaster OX=7227 GN=aay PE=2 SV=1	Q9VSY6	29 kDa	1
	Cluster of Ribonuclease pancreatic OS=Homo sapiens OX=9606 GN=RNASE1 PE=1 SV=4 (P07998)	P07998 [8]	18 kDa	12
	CD59 glycoprotein OS=Homo sapiens OX=9606 GN=CD59 PE=1 SV=1	P13987	14 kDa	4
	Cluster of Factor V activator RVV-V alpha OS=Daboia siamensis OX=343250 PE=1 SV=1 (P18964)	P18964 [3]	26 kDa	14
	Kallistatin OS=Homo sapiens OX=9606 GN=SERPINA4 PE=1 SV=3	P29622	49 kDa	3
	Insulin-like growth factor-binding protein 6 OS=Homo sapiens OX=9606 GN=IGFBP6 PE=1 SV=1	P24592	25 kDa	3
	Isoform 2 of Fibulin-2 OS=Homo sapiens OX=9606 GN=FBLN2	P98095-2	132 kDa	12
	3-isopropylmalate dehydrogenase B OS=Aspergillus niger OX=5061 GN=leu2B PE=2 SV=1	P87257	40 kDa	1
	Extracellular superoxide dismutase [Cu-Zn] OS=Homo sapiens OX=9606 GN=SOD3 PE=1 SV=2	P08294	26 kDa	3
	Insulin-like growth factor-binding protein 7 OS=Homo sapiens OX=9606 GN=IGFBP7 PE=1 SV=1	Q16270 (+1)	29 kDa	3
	Azurocidin OS=Homo sapiens OX=9606 GN=AZU1 PE=1 SV=3	P20160	27 kDa	3
	Alpha-1-antitrypsin-like protein CM55-MM OS=Tamias sibiricus OX=64680 PE=2 SV=1	O54757	46 kDa	4
	Protein FAM221A OS=Homo sapiens OX=9606 GN=FAM221A PE=1 SV=1	A4D161 (+1)	33 kDa	3
	Protein sey1 OS=Pyrenophora tritici-repentis (strain Pt-1C-BFP) OX=426418 GN=sey1 PE=3 SV=2	B2W244	97 kDa	5
	Cluster of Transthyretin OS=Sorex araneus OX=42254 GN=TTR PE=1 SV=1 (O46654)	O46654 [2]	16 kDa	1
	Cystatin-C OS=Homo sapiens OX=9606 GN=CST3 PE=1 SV=1	P01034	16 kDa	1
	High-molecular weight cobalt-containing nitrile hydratase subunit beta OS=Rhodococcus rhodochrous OX=1829 GN=nhhB PE=1 SV=2	P21220	26 kDa	4
	3-oxoacyl-[acyl-carrier-protein] synthase 3 protein 1 OS=Bacillus subtilis (strain 168) OX=224308 GN=fabHA PE=2 SV=1	O34746	34 kDa	3
	DNA-directed RNA polymerase subunit beta OS=Desulfovibrio salexigens (strain ATCC 14822 / DSM 2638 / NCIB 8403 / VKM B-1763) OX=526222 GN=rpoB PE=3 SV=1	C6C179	153 kDa	3
	Transcriptional repressor NrdR OS=Clostridium kluyveri (strain ATCC 8527 / DSM 555 / NCIMB 10680) OX=431943 GN=nrdR PE=3 SV=1	A5N7V5	18 kDa	10
	Genome polyprotein OS=Sapporo virus (isolate GI/Human/Germany/pJG-Sap01) OX=291175 PE=3 SV=1	Q672I1	251 kDa	3
	Lymphocyte antigen 6D OS=Homo sapiens OX=9606 GN=LY6D PE=1 SV=1	Q14210	13 kDa	1
	Cluster of Serine/threonine-protein phosphatase 2A 65 kDa regulatory subunit A alpha isoform OS=Homo sapiens OX=9606 GN=PPP2R1A PE=1 SV=4 (P30153)	P30153 [8]	65 kDa	15
	Desmocollin-1 OS=Homo sapiens OX=9606 GN=DSC1 PE=1 SV=2	Q08554 (+1)	100 kDa	3
	E3 ubiquitin/ISG15 ligase TRIM25 OS=Homo sapiens OX=9606 GN=TRIM25 PE=1 SV=2	Q14258	71 kDa	5
	Serine/threonine-protein kinase Nek11 OS=Homo sapiens OX=9606 GN=NEK11 PE=1 SV=2	Q8NG66 (+2)	74 kDa	4
	Photosystem I assembly protein Ycf4 OS=Gossypium barbadense OX=3634 GN=ycf4 PE=3 SV=1	A0ZZ46	21 kDa	3
	Amino-acid acetyltransferase, mitochondrial OS=Candida albicans (strain SC5314 / ATCC MYA-2876) OX=237561 GN=ARG2 PE=2 SV=2	Q59MB6	67 kDa	4
	Cluster of Soluble scavenger receptor cysteine-rich domain-containing protein SSC5D OS=Homo sapiens OX=9606 GN=SSC5D PE=1 SV=3 (A1L4H1)	A1L4H1 [2]	166 kDa	11
	Cluster of Nidogen-2 OS=Homo sapiens OX=9606 GN=NID2 PE=1 SV=3 (Q14112)	Q14112 [2]	151 kDa	7
	Phosphatidylserine decarboxylase proenzyme 1, mitochondrial OS=Toxoplasma gondii (strain ATCC 50853 / GT1) OX=507601 GN=PSD1mt PE=1 SV=2	Q1PCQ8	48 kDa	4
	Nucleoid-associated protein Sfri_2491 OS=Shewanella frigidimarina (strain NCIMB 400) OX=318167 GN=Sfri_2491 PE=3 SV=1	Q080H9	38 kDa	1
	Putative heat shock protein 2 (Fragment) OS=Pseudotsuga menziesii OX=3357 PE=1 SV=1	P85917	1 kDa	1
	Uncharacterized protein MJ0480 OS=Methanocaldococcus jannaschii (strain ATCC 43067 / DSM 2661 / JAL-1 / JCM 10045 / NBRC 100440) OX=243232 GN=MJ0480 PE=1 SV=1	Q57904	23 kDa	1
	Cluster of Methanethiol oxidase OS=Homo sapiens OX=9606 GN=SELENBP1 PE=1 SV=2 (Q13228)	Q13228 [4]	52 kDa	4
	Coagulation factor XII OS=Homo sapiens OX=9606 GN=F12 PE=1 SV=3	P00748	68 kDa	8
	EGF-containing fibulin-like extracellular matrix protein 1 OS=Homo sapiens OX=9606 GN=EFEMP1 PE=1 SV=2	Q12805 (+3)	55 kDa	5
	Neutral phospholipase A2 RVV-PFIIc' (Fragment) OS=Daboia russelii OX=31159 PE=1 SV=1	P0DKX1	2 kDa	10
	50S ribosomal protein L10 OS=Pseudoalteromonas haloplanktis (strain TAC 125) OX=326442 GN=rplJ PE=3 SV=1	Q3ILQ2	17 kDa	3
	Serine/threonine-protein kinase 36 OS=Pongo abelii OX=9601 GN=STK36 PE=2 SV=1	Q5RAJ5	144 kDa	1
	Argininosuccinate synthase OS=Saccharomyces cerevisiae (strain ATCC 204508 / S288c) OX=559292 GN=ARG1 PE=1 SV=3	P22768	47 kDa	3
	Thioredoxin H4-2 OS=Oryza sativa subsp. japonica OX=39947 GN=Os05g0169000 PE=2 SV=1	Q0DKF1	15 kDa	4
	Proteasome subunit beta OS=Methanoculleus marisnigri (strain ATCC 35101 / DSM 1498 / JR1) OX=368407 GN=psmB PE=3 SV=1	A3CUS9	23 kDa	8
	Cluster of Target of Nesh-SH3 OS=Homo sapiens OX=9606 GN=ABI3BP PE=1 SV=1 (Q7Z7G0)	Q7Z7G0 [2]	119 kDa	1
	Acyl-CoA-binding protein OS=Homo sapiens OX=9606 GN=DBI PE=1 SV=2	P07108 (+4)	10 kDa	1
	Isoform 3 of Latent-transforming growth factor beta-binding protein 4 OS=Homo sapiens OX=9606 GN=LTBP4	Q8N2S1-3	169 kDa	1
	Uncharacterized hydrolase C215.10 OS=Schizosaccharomyces pombe (strain 972 / ATCC 24843) OX=284812 GN=SPBC215.10 PE=3 SV=1	O94314	33 kDa	7
	Acetaldehyde dehydrogenase OS=Salinispora tropica (strain ATCC BAA-916 / DSM 44818 / CNB-440) OX=369723 GN=Strop_3526 PE=3 SV=1	A4XAK8	32 kDa	4
	Protein PF14_0175 OS=Plasmodium falciparum (isolate 3D7) OX=36329 GN=PF14_0175 PE=1 SV=1	Q8ILR9	549 kDa	4
	Probable 6-phospho-beta-glucosidase OS=Bacillus subtilis (strain 168) OX=224308 GN=licH PE=2 SV=1	P46320	49 kDa	5
	Polyphosphoinositide phosphatase OS=Schizosaccharomyces pombe (strain 972 / ATCC 24843) OX=284812 GN=SPAC1093.03 PE=3 SV=3	Q7Z9H9	96 kDa	1
	Probable outer membrane protein pmp9 OS=Chlamydia pneumoniae OX=83558 GN=pmp9 PE=2 SV=1	Q9Z398	98 kDa	1
	Tetraacyldisaccharide 4'-kinase OS=Bartonella tribocorum (strain CIP 105476 / IBS 506) OX=382640 GN=lpxK PE=3 SV=1	A9IN76 (+2)	39 kDa	1
	PTB domain-containing engulfment adapter protein 1 OS=Danio rerio OX=7955 GN=gulp1 PE=2 SV=1	Q32PV0 (+1)	34 kDa	3
	Tyrosine--tRNA ligase OS=Borrelia turicatae (strain 91E135) OX=314724 GN=tyrS PE=3 SV=1	A1QZF9	46 kDa	3
	Cluster of Inter-alpha-trypsin inhibitor (Fragment) OS=Equus caballus OX=9796 PE=1 SV=2 (P04365)	P04365 [3]	14 kDa	4
	Cluster of Latent-transforming growth factor beta-binding protein 2 OS=Homo sapiens OX=9606 GN=LTBP2 PE=1 SV=3 (Q14767)	Q14767 [2]	195 kDa	10
	Phospholipase A2 OS=Homo sapiens OX=9606 GN=PLA2G1B PE=1 SV=3	P04054	16 kDa	4
	Isoform 2 of NPC intracellular cholesterol transporter 2 OS=Homo sapiens OX=9606 GN=NPC2	P61916-2 (+1)	13 kDa	1
	Versican core protein OS=Homo sapiens OX=9606 GN=VCAN PE=1 SV=3	P13611 (+1)	373 kDa	1
	Putative U5 small nuclear ribonucleoprotein 200 kDa helicase OS=Drosophila melanogaster OX=7227 GN=l(3)72Ab PE=2 SV=4	Q9VUV9	245 kDa	1
	Cluster of Complement factor H-related protein 1 OS=Homo sapiens OX=9606 GN=CFHR1 PE=1 SV=2 (Q03591)	Q03591 [3]	38 kDa	14
	CaiB/baiF CoA-transferase family protein DDB_G0269880 OS=Dictyostelium discoideum OX=44689 GN=DDB_G0269880 PE=3 SV=1	Q55CV9	52 kDa	1
	Solute carrier family 35 member C2 OS=Homo sapiens OX=9606 GN=SLC35C2 PE=1 SV=2	Q9NQQ7 (+2)	40 kDa	1
	Transcription factor 20 OS=Mus musculus OX=10090 GN=Tcf20 PE=1 SV=3	Q9EPQ8 (+1)	216 kDa	1
	3 beta-hydroxysteroid dehydrogenase/Delta 5-->4-isomerase type 2 OS=Mus musculus OX=10090 GN=Hsd3b2 PE=1 SV=4	P26149	42 kDa	3
	Cluster of Cytochrome c OS=Pan troglodytes OX=9598 GN=CYCS PE=1 SV=2 (P99998)	P99998 [8]	12 kDa	1
	Cluster of Laminin subunit gamma-2 OS=Homo sapiens OX=9606 GN=LAMC2 PE=1 SV=2 (Q13753)	Q13753 [3]	131 kDa	8
	Laminin subunit alpha-4 OS=Homo sapiens OX=9606 GN=LAMA4 PE=1 SV=4	Q16363 (+1)	203 kDa	8
	Serine protease VLSP-3 OS=Macrovipera lebetina OX=8709 PE=2 SV=1	E0Y420	28 kDa	8
	Isoform 2 of Small ubiquitin-related modifier 3 OS=Mus musculus OX=10090 GN=Sumo3	Q9Z172-2	12 kDa	3
	Structure-specific endonuclease subunit SLX4 OS=Candida albicans (strain SC5314 / ATCC MYA-2876) OX=237561 GN=SLX4 PE=3 SV=2	Q5AFV3	88 kDa	1
	Dual-specificity RNA methyltransferase RlmN OS=Xanthomonas campestris pv. campestris (strain B100) OX=509169 GN=rlmN PE=3 SV=1	B0RT51 (+1)	45 kDa	1
	Protein transport protein SEC39 OS=Saccharomyces cerevisiae (strain ATCC 204508 / S288c) OX=559292 GN=SEC39 PE=1 SV=1	Q12745	82 kDa	1
	Alanine--tRNA ligase OS=Nitrosococcus oceani (strain ATCC 19707 / BCRC 17464 / NCIMB 11848 / C-107) OX=323261 GN=alaS PE=3 SV=1	Q3JCK8	97 kDa	3
	Structural protein ORF653 OS=Acidianus two-tailed virus OX=315953 PE=4 SV=1	Q3V4Q8	75 kDa	1
	Uncharacterized protein ZK1290.10 OS=Caenorhabditis elegans OX=6239 GN=ZK1290.10 PE=3 SV=2	Q09337	45 kDa	1
	50S ribosomal protein L14 OS=Rickettsia massiliae (strain Mtu5) OX=416276 GN=rplN PE=3 SV=1	A8F2D7	13 kDa	4
	Hepatocyte growth factor activator OS=Homo sapiens OX=9606 GN=HGFAC PE=1 SV=1	Q04756	71 kDa	1
	Protein CYR61 OS=Rattus norvegicus OX=10116 GN=Cyr61 PE=2 SV=1	Q9ES72	42 kDa	1
	Phosphoinositide-3-kinase-interacting protein 1 OS=Pongo abelii OX=9601 GN=PIK3IP1 PE=2 SV=1	Q5RCS3 (+3)	28 kDa	3
	Pneumolysin OS=Streptococcus pneumoniae serotype 4 (strain ATCC BAA-334 / TIGR4) OX=170187 GN=ply PE=3 SV=1	P0C2J9 (+1)	53 kDa	3
	Holliday junction ATP-dependent DNA helicase RuvA OS=Neorickettsia sennetsu (strain ATCC VR-367 / Miyayama) OX=222891 GN=ruvA PE=3 SV=1	Q2GDJ1	22 kDa	3
	PML-RARA-regulated adapter molecule 1 OS=Homo sapiens OX=9606 GN=PRAM1 PE=1 SV=3	Q96QH2	74 kDa	1
	ATP synthase subunit beta, chloroplastic OS=Phalaenopsis aphrodite subsp. formosana OX=308872 GN=atpB PE=3 SV=1	Q3BAN5	54 kDa	1
	Spermidine/putrescine import ATP-binding protein PotA OS=Clostridium perfringens (strain ATCC 13124 / DSM 756 / JCM 1290 / NCIMB 6125 / NCTC 8237 / Type A) OX=195103 GN=potA PE=3 SV=1	Q0TNZ3	39 kDa	1
	7-methylguanosine phosphate-specific 5'-nucleotidase OS=Homo sapiens OX=9606 GN=NT5C3B PE=1 SV=4	Q969T7 (+1)	34 kDa	1
	ATP-dependent helicase/deoxyribonuclease subunit B OS=Clostridium tetani (strain Massachusetts / E88) OX=212717 GN=addB PE=3 SV=2	Q897P5	134 kDa	1
	L-lysine 2,3-aminomutase OS=Clostridium subterminale OX=1550 GN=kamA PE=1 SV=1	Q9XBQ8	47 kDa	1
	Probable potassium transport system protein kup OS=Bdellovibrio bacteriovorus (strain ATCC 15356 / DSM 50701 / NCIB 9529 / HD100) OX=264462 GN=kup PE=3 SV=1	Q6MLL0	74 kDa	1
	S-adenosylmethionine:tRNA ribosyltransferase-isomerase OS=Vibrio cholerae serotype O1 (strain ATCC 39541 / Classical Ogawa 395 / O395) OX=345073 GN=queA PE=3 SV=1	A5F3H1 (+1)	39 kDa	1
	Cluster of Selenoprotein P OS=Homo sapiens OX=9606 GN=SELENOP PE=1 SV=3 (P49908)	P49908 [2]	43 kDa	5
	Kallikrein-8 OS=Homo sapiens OX=9606 GN=KLK8 PE=1 SV=1	O60259 (+1)	28 kDa	5
	Vasorin OS=Homo sapiens OX=9606 GN=VASN PE=1 SV=1	Q6EMK4	72 kDa	4
	Vasodilator-stimulated phosphoprotein OS=Homo sapiens OX=9606 GN=VASP PE=1 SV=3	P50552	40 kDa	1
	Multiple epidermal growth factor-like domains protein 9 OS=Homo sapiens OX=9606 GN=MEGF9 PE=2 SV=3	Q9H1U4	63 kDa	1
	Kunitz-type serine protease inhibitor C6 OS=Daboia siamensis OX=343250 PE=2 SV=1	A8Y7N9	10 kDa	4
	Helicase SWR1 OS=Gibberella zeae (strain PH-1 / ATCC MYA-4620 / FGSC 9075 / NRRL 31084) OX=229533 GN=SWR1 PE=3 SV=1	Q4IAK7	190 kDa	1
	NAD(P)H-quinone oxidoreductase subunit M OS=Nostoc sp. (strain PCC 7120 / SAG 25.82 / UTEX 2576) OX=103690 GN=ndhM PE=3 SV=1	Q8YW84	13 kDa	5
	Anthranilate O-methyltransferase 3 OS=Zea mays OX=4577 GN=AAMT3 PE=1 SV=1	D9J100	43 kDa	1
	Heat stress transcription factor A-5 OS=Oryza sativa subsp. japonica OX=39947 GN=HSFA5 PE=2 SV=1	Q6K6S5	53 kDa	1
	Probably inactive leucine-rich repeat receptor-like protein kinase At2g25790 OS=Arabidopsis thaliana OX=3702 GN=At2g25790 PE=2 SV=1	O82318	106 kDa	1
	Ribosome-recycling factor OS=Wolbachia pipientis wMel OX=163164 GN=frr PE=3 SV=1	P61311 (+1)	21 kDa	4
	ATPase GET3 OS=Paracoccidioides brasiliensis (strain Pb18) OX=502780 GN=GET3 PE=3 SV=1	C1G182	37 kDa	1
	Protein Rf1, mitochondrial OS=Oryza sativa subsp. indica OX=39946 GN=Rf1 PE=2 SV=1	Q76C99	88 kDa	3
	Glutamate--cysteine ligase OS=Dictyostelium discoideum OX=44689 GN=gcsA PE=2 SV=1	Q54PC2	72 kDa	1
	Inositol polyphosphate 1-phosphatase OS=Bos taurus OX=9913 GN=INPP1 PE=1 SV=2	P21327	44 kDa	1
	Lysine--tRNA ligase OS=Chlamydia trachomatis serovar L2b (strain UCH-1/proctitis) OX=471473 GN=lysS PE=3 SV=1	B0BAN6 (+2)	60 kDa	3
	Cytosolic-abundant heat soluble protein 86272 OS=Hypsibius dujardini OX=232323 GN=CAHS 86272 PE=2 SV=1	P0CU46	26 kDa	1
	Cluster of Aggrecan core protein OS=Homo sapiens OX=9606 GN=ACAN PE=1 SV=3 (P16112)	P16112 [2]	261 kDa	1
	Acidic phospholipase A2 inhibitor chain HPD-1I OS=Vipera nikolskii OX=110206 PE=1 SV=1	A4VBF0 (+2)	15 kDa	3
	Insulin-like growth factor-binding protein 2 OS=Homo sapiens OX=9606 GN=IGFBP2 PE=1 SV=2	P18065	35 kDa	1
	Filamin-B OS=Homo sapiens OX=9606 GN=FLNB PE=1 SV=2	O75369 (+3)	278 kDa	1
	Nidogen-1 OS=Homo sapiens OX=9606 GN=NID1 PE=1 SV=3	P14543	136 kDa	3
	Polypyrimidine tract-binding protein 1 OS=Mus musculus OX=10090 GN=Ptbp1 PE=1 SV=2	P17225 (+6)	56 kDa	1
	ATP-dependent zinc metalloprotease FtsH OS=Chlorobium luteolum (strain DSM 273 / 2530) OX=319225 GN=ftsH PE=3 SV=1	Q3B6R3	78 kDa	1
	Protein NETWORKED 1C OS=Arabidopsis thaliana OX=3702 GN=NET1C PE=3 SV=1	Q9ZQX8	128 kDa	1
	Fructose-1,6-bisphosphatase class 1 1 OS=Salinibacter ruber (strain DSM 13855 / M31) OX=309807 GN=fbp1 PE=3 SV=1	Q2S2I3	39 kDa	1
	Chaperone protein HscA homolog OS=Burkholderia mallei (strain NCTC 10229) OX=412022 GN=hscA PE=3 SV=1	A2SAS9 (+3)	66 kDa	1
	Chaperone protein HtpG OS=Hahella chejuensis (strain KCTC 2396) OX=349521 GN=htpG PE=3 SV=1	Q2SKD0	73 kDa	1
	3-methyl-2-oxobutanoate hydroxymethyltransferase OS=Rhodopseudomonas palustris (strain BisB5) OX=316057 GN=panB PE=3 SV=1	Q135K5	29 kDa	1
	Cluster of Agrin OS=Homo sapiens OX=9606 GN=AGRN PE=1 SV=5 (O00468)	O00468 [6]	217 kDa	4
	Cluster of Laminin subunit alpha-3 OS=Homo sapiens OX=9606 GN=LAMA3 PE=1 SV=2 (Q16787)	Q16787 [3]	367 kDa	4
	Hepatoma-derived growth factor OS=Homo sapiens OX=9606 GN=HDGF PE=1 SV=1	P51858 (+3)	27 kDa	4
	Thrombin-like enzyme 1 OS=Trimeresurus albolabris OX=8765 PE=2 SV=1	A7LAC6	29 kDa	3
	NSFL1 cofactor p47 OS=Homo sapiens OX=9606 GN=NSFL1C PE=1 SV=2	Q9UNZ2 (+3)	41 kDa	1
	Complement decay-accelerating factor OS=Homo sapiens OX=9606 GN=CD55 PE=1 SV=4	P08174 (+6)	41 kDa	3
	Kininogen-1 OS=Mus musculus OX=10090 GN=Kng1 PE=1 SV=1	O08677	73 kDa	1
	Vitellogenin (Fragment) OS=Acipenser transmontanus OX=7904 PE=2 SV=1	Q90243	186 kDa	1
	Probable protein phosphatase methylesterase 1 OS=Caenorhabditis elegans OX=6239 GN=B0464.9 PE=3 SV=1	Q9BIB3	40 kDa	1
	Cytochrome b OS=Synbranchus marmoratus OX=181452 GN=mt-cyb PE=3 SV=1	Q8HL81	44 kDa	1
	Inositol oxygenase OS=Danio rerio OX=7955 GN=miox PE=2 SV=1	Q4V8T0	33 kDa	1
	Secreted frizzled-related protein 1 OS=Bos taurus OX=9913 GN=SFRP1 PE=2 SV=1	O19116 (+2)	35 kDa	3
	Protein SUPPRESSOR OF GENE SILENCING 3 OS=Arabidopsis thaliana OX=3702 GN=SGS3 PE=1 SV=1	Q9LDX1	72 kDa	1
	Probable lysine-specific demethylase ELF6 OS=Arabidopsis thaliana OX=3702 GN=ELF6 PE=1 SV=1	Q6BDA0	150 kDa	1
	Cluster of Titin OS=Mus musculus OX=10090 GN=Ttn PE=1 SV=1 (A2ASS6)	A2ASS6 [2]	3906 kDa	1
	Protein 4.1 OS=Homo sapiens OX=9606 GN=EPB41 PE=1 SV=4	P11171 (+4)	97 kDa	3
	Complement factor H-related protein 4 OS=Homo sapiens OX=9606 GN=CFHR4 PE=1 SV=3	Q92496 (+2)	65 kDa	1
	Alanine--tRNA ligase OS=Prochlorococcus marinus (strain NATL1A) OX=167555 GN=alaS PE=3 SV=1	A2BZG2	98 kDa	1
	Maturase K OS=Adesmia lanata OX=104308 GN=matK PE=3 SV=1	Q9GI85	61 kDa	1
	Serine/threonine-protein phosphatase 2A catalytic subunit beta isoform (Fragment) OS=Sus scrofa OX=9823 GN=PPP2CB PE=2 SV=2	P11493 (+7)	34 kDa	3
	Phospholipase A2 1 (Fragment) OS=Daboia russelii OX=31159 PE=1 SV=1	P86529	2 kDa	3
	Cystic fibrosis transmembrane conductance regulator OS=Oryctolagus cuniculus OX=9986 GN=CFTR PE=2 SV=4	Q00554 (+1)	168 kDa	1
	Secreted frizzled-related protein 3 OS=Pongo abelii OX=9601 GN=FRZB PE=2 SV=1	Q5RF67	36 kDa	3
	Indole-3-glycerol phosphate synthase OS=Paraburkholderia phytofirmans (strain DSM 17436 / LMG 22146 / PsJN) OX=398527 GN=trpC PE=3 SV=1	B2SZ04 (+4)	29 kDa	3
	Probable DNA-directed RNA polymerase OS=Neurospora crassa OX=5141 PE=3 SV=1	P33540	104 kDa	1
	Parathyroid hormone OS=Rattus norvegicus OX=10116 GN=Pth PE=2 SV=1	P04089	13 kDa	1
	Serine/threonine-protein phosphatase BSL2 OS=Arabidopsis thaliana OX=3702 GN=BSL2 PE=1 SV=2	Q9SJF0	109 kDa	1
	Tryptophan synthase alpha chain OS=Chlorobium phaeovibrioides (strain DSM 265 / 1930) OX=290318 GN=trpA PE=3 SV=1	A4SDQ2	29 kDa	1
	Isoform 2 of Lymphocyte-specific helicase OS=Mus musculus OX=10090 GN=Hells	Q60848-2	94 kDa	1
	Cytochrome b6-f complex iron-sulfur subunit OS=Mastigocladus laminosus OX=83541 GN=petC PE=1 SV=2	P83794	19 kDa	1
	DNA-directed RNA polymerase subunit beta'' OS=Tupiella akineta OX=160070 GN=rpoC2 PE=3 SV=1	Q3ZJ90	401 kDa	3
	Angiogenin-2 OS=Bos taurus OX=9913 GN=ANG2 PE=1 SV=1	P80929	15 kDa	1
	tRNA 5-methylaminomethyl-2-thiouridine biosynthesis bifunctional protein MnmC OS=Acinetobacter baumannii (strain ATCC 17978 / CIP 53.77 / LMG 1025 / NCDC KC755 / 5377) OX=400667 GN=mnmC PE=3 SV=2	A3M8T4	70 kDa	1
	Isoform Vint of Versican core protein OS=Rattus norvegicus OX=10116 GN=Vcan	Q9ERB4-3	297 kDa	1
	Cluster of Elongation factor 1-alpha C OS=Porphyra purpurea OX=2787 GN=TEF-C PE=2 SV=1 (P50256)	P50256 [5]	49 kDa	1
	Cluster of Receptor-mediated endocytosis protein 6 homolog OS=Drosophila pseudoobscura pseudoobscura OX=46245 GN=GA14078 PE=3 SV=2 (Q29HW3)	Q29HW3 [2]	197 kDa	1
	Cluster of Catalase-peroxidase 1 OS=Burkholderia vietnamiensis (strain G4 / LMG 22486) OX=269482 GN=katG1 PE=3 SV=1 (A4JBP6)	A4JBP6 [3]	79 kDa	1
	Beta-fibrinogenase OS=Macrovipera lebetina OX=8709 PE=1 SV=1	E0Y419	28 kDa	1
	Acetyl-coenzyme A carboxylase carboxyl transferase subunit beta 2 OS=Vibrio campbellii (strain ATCC BAA-1116 / BB120) OX=338187 GN=accD2 PE=3 SV=1	A7N581	32 kDa	1
	Zinc metalloproteinase-disintegrin-like daborhagin-K OS=Daboia russelii OX=31159 PE=1 SV=1	B8K1W0	70 kDa	1
	Nuclear distribution protein nudE homolog 1 OS=Neurospora crassa (strain ATCC 24698 / 74-OR23-1A / CBS 708.71 / DSM 1257 / FGSC 987) OX=367110 GN=ro-11 PE=3 SV=1	O13335	75 kDa	1
	Small t antigen OS=Simian virus 40 OX=1891767 PE=1 SV=1	P03081	20 kDa	1
	Protein disulfide-isomerase A3 (Fragments) OS=Papio hamadryas OX=9557 GN=PDIA3 PE=1 SV=1	P81246	4 kDa	1
	Collagen alpha-1(XXVIII) chain OS=Homo sapiens OX=9606 GN=COL28A1 PE=2 SV=2	Q2UY09	117 kDa	1
	Glucose-repressible alcohol dehydrogenase transcriptional effector OS=Yarrowia lipolytica (strain CLIB 122 / E 150) OX=284591 GN=CCR4 PE=3 SV=1	Q6CEJ6	78 kDa	1
	50S ribosomal protein L30 OS=Pyrococcus furiosus (strain ATCC 43587 / DSM 3638 / JCM 8422 / Vc1) OX=186497 GN=rpl30 PE=1 SV=1	Q9HH78	18 kDa	1
	Glutamate--tRNA ligase 1 OS=Maricaulis maris (strain MCS10) OX=394221 GN=gltX1 PE=3 SV=1	Q0AR08	49 kDa	1
	Ubiquitin carboxyl-terminal hydrolase 11 OS=Mus musculus OX=10090 GN=Usp11 PE=1 SV=4	Q99K46	105 kDa	1
	UPF0176 protein ckrop_0153 OS=Corynebacterium kroppenstedtii (strain DSM 44385 / JCM 11950 / CIP 105744 / CCUG 35717) OX=645127 GN=ckrop_0153 PE=3 SV=1	C4LG97	33 kDa	1
	Serine protease HTRA1 OS=Homo sapiens OX=9606 GN=HTRA1 PE=1 SV=1	Q92743	51 kDa	1
	NADH-ubiquinone oxidoreductase chain 5 OS=Papio hamadryas OX=9557 GN=MT-ND5 PE=3 SV=2	Q95885	68 kDa	1
	Mannosyl-3-phosphoglycerate phosphatase OS=Escherichia coli O139:H28 (strain E24377A / ETEC) OX=331111 GN=EcE24377A_2188 PE=3 SV=1	A7ZN77 (+11)	30 kDa	1
	AP-3 complex subunit delta OS=Ashbya gossypii (strain ATCC 10895 / CBS 109.51 / FGSC 9923 / NRRL Y-1056) OX=284811 GN=APL5 PE=3 SV=1	Q755A1	102 kDa	1
	Tegument protein UL47 homolog OS=Psittacid herpesvirus 1 (isolate Amazon parrot/-/97-0001/1997) OX=670426 GN=sORF1 PE=3 SV=1	Q6UDF9	67 kDa	1
	30S ribosomal protein S7 OS=Ehrlichia ruminantium (strain Gardel) OX=302409 GN=rpsG PE=3 SV=1	Q5FFE8 (+1)	18 kDa	1
	Putative alpha-neurotoxin RjAa9 (Fragment) OS=Rhopalurus junceus OX=419285 PE=2 SV=1	E7CLP0	7 kDa	1
	Pro-apoptotic serine protease NMA111 OS=Lodderomyces elongisporus (strain ATCC 11503 / CBS 2605 / JCM 1781 / NBRC 1676 / NRRL YB-4239) OX=379508 GN=NMA111 PE=3 SV=1	A5DVI0	109 kDa	1
	ADP-dependent glucokinase OS=Thermococcus kodakarensis (strain ATCC BAA-918 / JCM 12380 / KOD1) OX=69014 GN=glkA PE=3 SV=1	Q5JE39	51 kDa	1
	Transport protein ComB OS=Streptococcus pneumoniae serotype 4 (strain ATCC BAA-334 / TIGR4) OX=170187 GN=comB PE=3 SV=4	P36498	50 kDa	1
	Ribosome biogenesis protein ERB1 OS=Phaeosphaeria nodorum (strain SN15 / ATCC MYA-4574 / FGSC 10173) OX=321614 GN=ERB1 PE=3 SV=3	Q0UN56	88 kDa	1
	30S ribosomal protein S3 OS=Lawsonia intracellularis (strain PHE/MN1-00) OX=363253 GN=rpsC PE=3 SV=1	Q1MPQ7	25 kDa	1
	Archaemetzincin OS=Sulfolobus islandicus (strain Y.G.57.14 / Yellowstone #1) OX=439386 GN=amzA PE=3 SV=1	C3NEH4 (+1)	21 kDa	1
	Aspartate carbamoyltransferase OS=Clostridium botulinum (strain ATCC 19397 / Type A) OX=441770 GN=pyrB PE=3 SV=1	A7FYJ2 (+4)	35 kDa	1
	Leucine-rich repeat transmembrane neuronal protein 4 OS=Rattus norvegicus OX=10116 GN=Lrrtm4 PE=1 SV=1	B4F7C5 (+9)	67 kDa	1
	Protein MICRORCHIDIA 1 OS=Arabidopsis thaliana OX=3702 GN=MORC1 PE=1 SV=1	Q84WV6	71 kDa	1
	Magnesium-protoporphyrin IX monomethyl ester [oxidative] cyclase OS=Synechococcus sp. (strain CC9311) OX=64471 GN=acsF PE=3 SV=1	Q0IAL0	42 kDa	1
	Enolase-phosphatase E1 OS=Xanthomonas campestris pv. campestris (strain B100) OX=509169 GN=mtnC PE=3 SV=1	B0RSM3 (+1)	26 kDa	1
	Pyoverdin chromophore biosynthetic protein PvcC OS=Pseudomonas aeruginosa (strain ATCC 15692 / DSM 22644 / CIP 104116 / JCM 14847 / LMG 12228 / 1C / PRS 101 / PAO1) OX=208964 GN=pvcC PE=4 SV=2	O30372	56 kDa	1
	Enhancer of polycomb-like protein 1 OS=Ashbya gossypii (strain ATCC 10895 / CBS 109.51 / FGSC 9923 / NRRL Y-1056) OX=284811 GN=EPL1 PE=3 SV=2	Q752Q3	86 kDa	1
